# Supplementary material for: Long-read sequencing identifies FGF14 repeat expansions in Parkinson’s disease
Source: medRxiv. 2025 Aug 19:2025.08.14.25333596. Preprint. [Version 1] doi: 10.1101/2025.08.14.25333596 (PMC12393589; doi:10.1101/2025.08.14.25333596)
Supplement: Supplement 2 [file media-2.xlsx]

## Sheet: Sup_2
Supplementary Table 2. Summary of FGF14 repeat expansion in 411 PPMI cases and 1,626 controls from PPMI, NABEC, HBCC, All of Us, and 1,000 Genomes Project participants. Length is defined by the average of the ten longest allele carrying the expansion.
sample_ID	sex	ancestry	Combined Total Output (Gb)	N50 (kb)	Total Coverage	Straglr repeat length	number of reads > 300 GAA(n)	number of reads > 250 GAA(n)	other motifs
Patient1	male	EUR	144.49	33.393	46.61	382.45	33	33	no
Patient2	female	EUR	132.21	25.673	42.65	310.66	10	37	no
Patient3	male	EUR	124.51	31.861	40.17	310.47	9	19	no
Patient4	female	EUR	107.92	27.614	34.81	293.85	4	12	no
Patient5	male	EUR	95.52	35.026	30.81	297.25	2	17	no
Patient6	male	EUR	93.75	32.224	30.24	265.72	0	15	no
Patient7	female	EUR	152.14	32.117	49.08	255.14	0	9	no
Patient8	female	EUR	233.01	30.434	75.17	248.09	0	2	no
Control1	male	EUR	123.62	29.977	39.88	255.62	0	10	no
Control2	female	EUR	110.23	29.291	35.56	263.37	0	15	no
Control3	male	EUR	158.64	29.875	51.17	249.38	0	4	no
Patient9	male	AMR	160.78	29.34	51.87	308.51	23	33	(GAAGCA)n
Control4	female	EUR	153.74	33.206	49.59	310.13	20	24	(GAAGGA)n
Control5	female	EUR	83.17	31.29	26.83	293.23	0	17	(GAAGGA)n
Patient10	male	EUR	105.17	30.081	33.93	17.35	0	0
Patient11	female	EUR	120.79	34.456	38.97	17.06	0	0
Patient12	female	EUR	131.76	30.25	42.5	112.91	0	0
Patient13	female	EUR	64.81	29.304	20.91	32.38	0	0
Patient14	male	EUR	87.29	31.758	28.16	36.18	0	0
Patient15	male	EUR	98.56	30.235	31.79	18.7	0	0
Patient16	male	EUR	104.3	31.426	33.65	18.76	0	0
Patient17	female	EUR	112.88	29.946	36.41	18	0	0
Patient18	female	EUR	113.28	33.164	36.54	10.42	0	0
Patient19	female	EUR	336.42	31.038	108.52	122.1	0	0
Patient20	male	EUR	100.19	30.149	32.32	51.16	0	0
Patient21	male	EUR	128.28	31.819	41.38	48.83	0	0
Patient22	male	EUR	109.38	35.896	35.28	19.96	0	0
Patient23	male	EUR	123.69	31.635	39.9	92.13	0	0
Patient24	male	EUR	126.37	26.828	40.77	149.42	0	0
Patient25	male	EUR	83.48	29.471	26.93	10	0	0
Patient26	male	EUR	120.9	29.716	39	16.16	0	0
Patient27	male	EUR	145.59	31.477	46.97	153.01	0	0
Patient28	male	EUR	94.36	27.896	30.44	91.47	0	0
Patient29	male	EUR	139.77	31.563	45.09	17.72	0	0
Patient30	female	EUR	196.45	30.884	63.37	12.76	0	0
Patient31	female	EAS	186.68	29.804	60.22	24.86	0	0
Patient32	female	EUR	79.09	31.928	25.51	10.15	0	0
Patient33	male	EUR	108.95	32.744	35.14	57.15	0	0
Patient34	male	EUR	157.52	33.514	50.81	23.1	0	0
Patient35	female	EUR	118.27	33.935	38.15	34.15	0	0
Patient36	male	EUR	108.15	31.022	34.89	198.54	0	0
Patient37	male	EUR	84.33	25.038	27.2	10.35	0	0
Patient38	male	EUR	148.47	29.918	47.89	17.06	0	0
Patient39	female	EUR	97.06	23.841	31.31	18.12	0	0
Patient40	female	EUR	3.46	31.705	1.12	8.5	0	0
Patient41	female	EUR	115.86	32.687	37.37	32.8	0	0
Patient42	male	EUR	108.54	31.149	35.01	141.28	0	0
Patient43	male	EUR	210.44	30.952	67.89	13.32	0	0
Patient44	male	EUR	126.91	29.08	40.94	17.96	0	0
Patient45	female	EUR	107.11	30.692	34.55	17.3	0	0
Patient46	male	EUR	101.47	31.408	32.73	75.99	0	0
Patient47	female	EAS	233.11	33.193	75.2	20	0	0
Patient48	male	EUR	105.67	29.833	34.09	19.7	0	0
Patient49	male	EUR	100.93	28.35	32.56	89.99	0	0
Patient50	male	EUR	160.79	32.612	51.87	49.66	0	0
Patient51	female	EUR	111.47	32.429	35.96	135.57	0	0
Patient52	male	EUR	109.73	30.477	35.4	33.47	0	0
Patient53	male	EUR	95.31	29.592	30.74	10.81	0	0
Patient54	male	EUR	117.64	30.74	37.95	41.28	0	0
Patient55	male	EUR	114.23	30.81	36.85	228.32	0	0
Patient56	male	EUR	132.85	30.936	42.85	148.98	0	0
Patient57	female	EUR	135.06	29.958	43.57	37.9	0	0
Patient58	female	AAC	220.48	28.622	71.13	18.4	0	0
Patient59	male	EUR	124.6	32.578	40.19	16.99	0	0
Patient60	male	EUR	116.22	34.381	37.49	15.79	0	0
Patient61	male	EUR	97.3	28.941	31.39	11	0	0
Patient62	female	EUR	128.34	29.308	41.4	67.69	0	0
Patient63	female	EUR	202.26	26.887	65.25	54.78	0	0
Patient64	male	EUR	164.51	29.609	53.07	100.28	0	0
Patient65	male	EUR	102.44	31.561	33.05	12.26	0	0
Patient66	male	EUR	305.72	30.868	98.62	76.13	0	0
Patient67	female	EUR	188.61	28.069	60.84	11.38	0	0
Patient68	female	EUR	115.34	28.24	37.21	41.97	0	0
Patient69	male	EUR	99.15	29.424	31.98	37.22	0	0
Patient70	female	NA	196.43	27.539	63.37	40.74	0	0
Patient71	male	EAS	168.45	30.309	54.34	10.59	0	0
Patient72	male	EUR	89.58	36.886	28.9	16.8	0	0
Patient73	female	EUR	233.82	30.926	75.43	18.89	0	0
Patient74	female	EUR	125.03	28.102	40.33	48.21	0	0
Patient75	female	EUR	116.48	32.295	37.58	41.96	0	0
Patient76	female	EUR	72.78	32.04	23.48	18	0	0
Patient77	female	EUR	132.84	28.21	42.85	19.89	0	0
Patient78	female	EUR	178.54	31.125	57.59	36.53	0	0
Patient79	male	EUR	206.24	31.027	66.53	147.5	0	0
Patient80	female	EUR	100.32	15.484	32.36	111.35	0	0
Patient81	male	EUR	112.96	33.432	36.44	45.3	0	0
Patient82	male	EUR	116.34	30.932	37.53	47.93	0	0
Patient83	female	EUR	166.63	30.794	53.75	125.21	0	0
Patient84	male	EUR	92.48	33.489	29.83	57.57	0	0
Patient85	male	EUR	175.53	31.441	56.62	38.21	0	0
Patient86	male	EUR	110.16	33.662	35.54	123.83	0	0
Patient87	male	EUR	109.08	32.535	35.19	118.92	0	0
Patient88	male	EUR	114.54	28.904	36.95	12.26	0	0
Patient89	female	EUR	125.11	32.887	40.36	137.13	0	0
Patient90	male	EUR	120.75	30.986	38.95	67.32	0	0
Patient91	male	EUR	120.88	31.573	38.99	19.68	0	0
Patient92	male	EUR	39.45	31.611	12.73	30.59	0	0
Patient93	female	EUR	132.49	28.968	42.74	16.8	0	0
Patient94	female	EUR	110.84	33.77	35.76	17.9	0	0
Patient95	male	EUR	115.62	26.981	37.3	17.83	0	0
Patient96	male	EUR	118.46	34.675	38.21	16.8	0	0
Patient97	male	EUR	88.84	33.792	28.66	68.71	0	0
Patient98	female	EUR	79.43	30.053	25.62	102.42	0	0
Patient99	male	EUR	143.35	30.799	46.24	17.41	0	0
Patient100	male	EUR	121.92	32.814	39.33	63.07	0	0
Patient101	female	EUR	105.22	19.106	33.94	63.13	0	0
Patient102	female	CAH	182.98	19.298	59.03	152.4	0	0
Patient103	male	EUR	100.41	30.309	32.39	181.85	0	0
Patient104	male	EUR	95.85	29.447	30.92	65.24	0	0
Patient105	male	EUR	312.87	30.195	100.93	99.65	0	0
Patient106	female	EUR	55.94	31.677	18.04	57.63	0	0
Patient107	male	EUR	164.53	24.846	53.08	19.09	0	0
Patient108	male	EUR	60.48	32.112	19.51	25.76	0	0
Patient109	male	EUR	99.61	30.537	32.13	16.62	0	0
Patient110	male	EUR	80.53	30.297	25.98	70.04	0	0
Patient111	female	EUR	97.33	28.538	31.4	119.91	0	0
Patient112	male	NA	174.57	28.95	56.31	48.5	0	0
Patient113	male	EUR	153.2	34.036	49.42	72.11	0	0
Patient114	male	EUR	242.23	33.006	78.14	12.52	0	0
Patient115	male	EUR	151.97	27.679	49.02	18.26	0	0
Patient116	female	EUR	90.97	23.536	29.35	238.26	0	0
Patient117	male	EUR	93.44	29.982	30.14	52.02	0	0
Patient118	male	EUR	183.93	27.493	59.33	99.51	0	0
Patient119	male	EUR	123.65	29.762	39.89	20.09	0	0
Patient120	male	EUR	193.83	32.505	62.53	20.76	0	0
Patient121	female	EUR	231.23	30.669	74.59	17.09	0	0
Patient122	female	AAC	104.08	33.466	33.58	40.97	0	0
Patient123	female	EUR	194.16	32.22	62.63	142.82	0	0
Patient124	male	EUR	117.16	34.439	37.79	37.04	0	0
Patient125	female	EUR	151.99	29.019	49.03	75.31	0	0
Patient126	female	EUR	94.3	30.311	30.42	189.05	0	0
Patient127	male	EUR	93.65	28.794	30.21	163.78	0	0
Patient128	male	EUR	102.42	31.973	33.04	82.77	0	0
Patient129	male	CAH	198.88	27.382	64.16	38.96	0	0
Patient130	male	EUR	137.71	32.696	44.42	16.56	0	0
Patient131	male	EUR	300.68	33.896	97	207.44	0	0
Patient132	male	EUR	116.17	31.128	37.47	16.92	0	0
Patient133	female	EUR	227.33	30.224	73.33	116.64	0	0
Patient134	male	EUR	92.89	31.049	29.96	74.01	0	0
Patient135	male	EUR	141.14	31.177	45.53	35.75	0	0
Patient136	male	EUR	114.25	34.201	36.85	8.96	0	0
Patient137	male	EUR	31.28	30.969	10.09	13.29	0	0
Patient138	male	EUR	89.57	28.636	28.89	10.9	0	0
Patient139	male	EUR	138.83	30.648	44.78	47.62	0	0
Patient140	male	EUR	98.98	25.954	31.93	62.42	0	0
Patient141	female	EUR	188.65	32.272	60.86	17.32	0	0
Patient142	female	EUR	133.03	33.526	42.91	24.75	0	0
Patient143	male	EUR	175.59	31.075	56.64	102.84	0	0
Patient144	female	EUR	221.04	24.648	71.3	49.68	0	0
Patient145	male	EUR	114.79	20.672	37.03	46.33	0	0
Patient146	male	EUR	103.1	30.973	33.26	56.67	0	0
Patient147	female	EUR	95.28	32.853	30.74	41.68	0	0
Patient148	female	EUR	118.23	29.317	38.14	16.4	0	0
Patient149	female	EUR	190.48	32.338	61.45	32.6	0	0
Patient150	female	EUR	96.37	33.958	31.09	158.12	0	0
Patient151	male	EUR	104.41	31.544	33.68	12.39	0	0
Patient152	male	EUR	131.44	30.413	42.4	95.85	0	0
Patient153	male	EUR	201.62	30.908	65.04	12.05	0	0
Patient154	male	EUR	100.12	27.159	32.3	39.74	0	0
Patient155	male	EUR	195.18	31.555	62.96	237.12	0	0
Patient156	male	EUR	98.22	30.578	31.68	75.21	0	0
Patient157	male	EUR	53.98	30.94	17.41	81.03	0	0
Patient158	female	EUR	103.21	31.56	33.29	166.47	0	0
Patient159	male	EUR	203.71	30.872	65.71	12.4	0	0
Patient160	male	EUR	98.94	32.552	31.92	47.34	0	0
Patient161	male	AMR	122.8	34.091	39.61	36.49	0	0
Patient162	male	EUR	134.42	24.531	43.36	10.95	0	0
Patient163	female	EUR	62.44	30.693	20.14	36.07	0	0
Patient164	male	EUR	94.44	28.479	30.47	12.26	0	0
Patient165	female	EUR	116.66	30.13	37.63	9.86	0	0
Patient166	male	EUR	183.06	31.358	59.05	10.91	0	0
Patient167	male	EUR	123.06	33.092	39.7	12	0	0
Patient168	male	EUR	207.34	30.372	66.89	94.15	0	0
Patient169	male	EUR	122.52	34.984	39.52	17.16	0	0
Patient170	male	EUR	96.84	34.308	31.24	63.49	0	0
Patient171	male	EUR	110.62	36.388	35.68	10.25	0	0
Patient172	male	EUR	113.99	31.654	36.77	10	0	0
Patient173	male	EUR	80.28	34.01	25.9	16.32	0	0
Patient174	male	EUR	197.43	31.352	63.69	36.8	0	0
Patient175	male	EUR	97.35	30.802	31.4	12.19	0	0
Patient176	male	EUR	91.01	29.97	29.36	37.7	0	0
Patient177	male	EUR	90.35	31.648	29.14	43.89	0	0
Patient178	female	EUR	69.19	29.372	22.32	50.67	0	0
Patient179	male	EUR	113.11	30.373	36.49	9.86	0	0
Patient180	male	EUR	90.04	22.007	29.05	23.39	0	0
Patient181	female	EUR	62.76	28.204	20.25	33.98	0	0
Patient182	male	EUR	136.08	32.955	43.9	16.96	0	0
Patient183	male	EUR	122.12	33.254	39.4	11.96	0	0
Patient184	male	EUR	116.01	30.864	37.42	153.38	0	0
Patient185	male	EUR	175.43	28.232	56.59	238.6	0	0
Patient186	male	EUR	96.88	29.25	31.25	18.33	0	0
Patient187	female	EUR	164.79	32.385	53.16	17.02	0	0
Patient188	male	EUR	109.21	32.63	35.23	46.84	0	0
Patient189	male	EUR	75.57	33.168	24.38	208.96	0	0
Patient190	female	EUR	64.15	32.435	20.7	111.25	0	0
Patient191	male	MDE	120.84	30.442	38.98	30.6	0	0
Patient192	male	EUR	120.35	28.932	38.82	10.88	0	0
Patient193	male	EUR	155.56	31.159	50.18	39.16	0	0
Patient194	female	EUR	98.62	30.551	31.81	17.69	0	0
Patient195	male	EUR	130.57	30.793	42.12	10.73	0	0
Patient196	male	EUR	0.18	26.357	0.06	0	0	0
Patient197	male	EUR	49.68	33.688	16.03	103.02	0	0
Patient198	male	EUR	87.72	34.513	28.3	51.65	0	0
Patient199	female	EUR	96.98	29.499	31.28	20.59	0	0
Patient200	male	EUR	88.92	31.845	28.68	10.99	0	0
Patient201	male	EUR	123.74	33.348	39.92	10.53	0	0
Patient202	male	EUR	124.46	28.093	40.15	16.09	0	0
Patient203	female	EUR	122.43	30.315	39.49	10.68	0	0
Patient204	male	EUR	118.53	29.207	38.24	66.58	0	0
Patient205	male	EUR	310.04	29.299	100.02	39.64	0	0
Patient206	male	EUR	134.75	35.11	43.47	18.26	0	0
Patient207	male	EUR	132.85	37.792	42.86	39.65	0	0
Patient208	male	NA	216.25	30.871	69.76	44.96	0	0
Patient209	male	EUR	142.85	32.911	46.08	124.15	0	0
Patient210	female	EUR	95.62	31.313	30.85	63.44	0	0
Patient211	male	EUR	107.45	28.894	34.66	17.7	0	0
Patient212	male	EUR	196.04	29.418	63.24	20.63	0	0
Patient213	male	EUR	74.12	32.082	23.91	110.21	0	0
Patient214	male	EUR	121.02	26.423	39.04	127.46	0	0
Patient215	male	EUR	99.69	27.796	32.16	62.37	0	0
Patient216	male	EUR	112.02	32.183	36.14	16.96	0	0
Patient217	female	EUR	89.99	33.729	29.03	12.53	0	0
Patient218	male	EUR	127.14	33.738	41.01	51.52	0	0
Patient219	male	EAS	130.76	33.91	42.18	9.35	0	0
Patient220	female	EUR	28.01	28.138	9.04	150.75	0	0
Patient221	female	EUR	211.36	30.804	68.18	10.18	0	0
Patient222	male	EUR	126.38	29.853	40.77	190.1	0	0
Patient223	male	EUR	100.12	29.743	32.3	47.22	0	0
Patient224	female	EUR	108.6	29.777	35.03	11.32	0	0
Patient225	female	EUR	114.23	13.203	36.85	11.8	0	0
Patient226	male	CAH	98.02	31.334	31.62	38.93	0	0
Patient227	male	EUR	134.02	26.879	43.23	12.02	0	0
Patient228	male	EUR	95.48	29.548	30.8	10.45	0	0
Patient229	male	EAS	191.4	31.035	61.74	17.35	0	0
Patient230	male	EUR	94.92	31.6	30.62	51.55	0	0
Patient231	female	EUR	127.96	31.608	41.28	149.85	0	0
Patient232	male	EUR	132.91	32.901	42.88	18.12	0	0
Patient233	female	EUR	99.49	28.841	32.09	51.69	0	0
Patient234	male	EUR	72.68	35.393	23.45	12.05	0	0
Patient235	female	EUR	58.08	17.815	18.74	9.8	0	0
Patient236	female	EUR	60.32	32.201	19.46	32	0	0
Patient237	male	EUR	103.85	30.837	33.5	10.1	0	0
Patient238	male	EUR	94.82	29.794	30.59	45.83	0	0
Patient239	male	EUR	26.34	30.527	8.5	10.08	0	0
Patient240	female	EUR	13.31	17.17	4.29	36.8286	0	0
Patient241	female	EUR	111.73	21.902	36.04	62.76	0	0
Patient242	female	EUR	66.33	35.114	21.4	35.69	0	0
Patient243	male	EUR	217.72	31.994	70.23	223.74	0	0
Patient244	male	EUR	266.78	33.062	86.06	54.72	0	0
Patient245	female	EUR	211.54	35.586	68.24	24.49	0	0
Patient246	female	EUR	496.48	30.329	160.16	63.19	0	0
Patient247	male	EUR	292.51	31.466	94.36	80.37	0	0
Patient248	male	EUR	220.24	34.154	71.05	43.8	0	0
Patient249	female	EUR	103.07	24.562	33.25	201.33	0	0
Patient250	male	EUR	108.2	35.234	34.9	40.24	0	0
Patient251	male	EUR	105.98	31.832	34.19	10.79	0	0
Patient252	male	EUR	113.24	29.274	36.53	18.7	0	0
Patient253	male	EUR	119.11	27.109	38.42	12.26	0	0
Patient254	male	EUR	113.36	28.992	36.57	12.45	0	0
Patient255	male	EUR	114.54	29.539	36.95	113.43	0	0
Patient256	male	EUR	181.48	30.396	58.54	42.16	0	0
Patient257	male	EUR	100.42	20.939	32.4	10.29	0	0
Patient258	male	EUR	113.87	29.324	36.73	13.08	0	0
Patient259	male	EUR	118.03	27.188	38.07	63.63	0	0
Patient260	male	EUR	114.34	29.861	36.89	21.1	0	0
Patient261	male	EUR	95.16	25.619	30.7	44.45	0	0
Patient262	male	EUR	90.34	28.329	29.14	38.69	0	0
Patient263	female	EUR	95.74	29.18	30.88	178.94	0	0
Patient264	male	EUR	220.9	30.49	71.26	177.21	0	0
Patient265	female	EUR	119.75	32.128	38.63	162.38	0	0
Patient266	female	EUR	115.26	31.344	37.18	119.88	0	0
Patient267	male	EUR	138.05	26.682	44.53	17.16	0	0
Patient268	male	EUR	116.77	28.822	37.67	17.1	0	0
Patient269	male	EUR	69.19	30.974	22.32	17.5	0	0
Patient270	female	EUR	112.04	26.412	36.14	41.7	0	0
Patient271	female	EUR	119.04	28.715	38.4	17.26	0	0
Patient272	male	EUR	92.43	27.638	29.82	16.8	0	0
Patient273	female	EUR	96.1	28.614	31	17.8	0	0
Patient274	male	EUR	112.74	28.836	36.37	17.9	0	0
Patient275	male	EUR	99.2	29.573	32	127.86	0	0
Patient276	female	EUR	114.2	29.529	36.84	57.49	0	0
Patient277	female	EUR	119.41	29.595	38.52	10.36	0	0
Patient278	male	EUR	93.22	31.341	30.07	17.03	0	0
Patient279	female	EUR	108.88	31.26	35.12	60.39	0	0
Patient280	male	EUR	69.12	30.401	22.3	218.66	0	0
Patient281	male	EUR	113.95	30.218	36.76	41.96	0	0
Patient282	male	EUR	75.02	30.519	24.2	11.49	0	0
Patient283	male	EUR	101.79	30.774	32.84	65.21	0	0
Patient284	male	EUR	68.17	29.874	21.99	9.7	0	0
Patient285	female	EUR	98.29	27.961	31.71	59.18	0	0
Patient286	female	EUR	86.62	30.813	27.94	10.58	0	0
Patient287	male	EUR	112.53	28.786	36.3	17.9	0	0
Patient288	male	EUR	73.64	30.025	23.75	16.8	0	0
Patient289	female	EUR	112.63	29.953	36.33	22.07	0	0
Patient290	male	EUR	112.83	29.188	36.4	17.03	0	0
Patient291	male	EUR	113.85	29.213	36.73	18.26	0	0
Patient292	male	EUR	127.59	30.081	41.16	11.83	0	0
Patient293	female	EUR	113.5	29.983	36.61	18.93	0	0
Patient294	male	EUR	114.82	29.891	37.04	40.33	0	0
Patient295	male	EUR	101.05	26.525	32.6	58.79	0	0
Patient296	male	NA	88.94	30.05	28.69	58.16	0	0
Patient297	female	EUR	93.22	30.1	30.07	18.23	0	0
Patient298	male	EUR	100.9	30.044	32.55	9.86	0	0
Patient299	male	EUR	121.9	30.155	39.32	51.46	0	0
Patient300	female	EUR	89.2	30.828	28.78	120.6	0	0
Patient301	male	SAS	69.52	28.501	22.43	12.39	0	0
Patient302	male	EUR	125.61	31.744	40.52	125.16	0	0
Patient303	female	EUR	108.7	29.883	35.07	42.22	0	0
Patient304	male	EUR	97.51	27.226	31.45	36.93	0	0
Patient305	male	EUR	141.38	30.801	45.61	70.43	0	0
Patient306	female	EUR	101.8	29.647	32.84	17.69	0	0
Patient307	male	EUR	126.46	26.081	40.79	13.18	0	0
Patient308	male	EUR	182.21	30.955	58.78	48.81	0	0
Patient309	female	EUR	89.59	29.671	28.9	49.24	0	0
Patient310	male	EUR	154.57	25.447	49.86	189.11	0	0
Patient311	male	EUR	166.94	27.95	53.85	18.23	0	0
Patient312	male	AMR	117.77	35.239	37.99	10.32	0	0
Patient313	male	EUR	95.98	35.877	30.96	10.26	0	0
Patient314	female	EUR	0.11	28.362	0.04	0	0	0
Patient315	male	EAS	193.86	31.246	62.54	27.06	0	0
Patient316	female	EUR	168.96	28.812	54.5	188.25	0	0
Patient317	male	EUR	173.49	28.835	55.96	17.99	0	0
Patient318	female	EUR	125.03	29.574	40.33	57.07	0	0
Patient319	female	EUR	104.86	34.367	33.83	134.58	0	0
Patient320	male	EUR	103.57	31.176	33.41	16.63	0	0
Patient321	female	EUR	141.79	31.477	45.74	47.45	0	0
Patient322	male	EUR	82.28	34.129	26.54	16.86	0	0
Patient323	female	EUR	9.41	32.057	3.03	11.2	0	0
Patient324	male	EUR	91.53	26.112	29.53	61.56	0	0
Patient325	male	EUR	240.13	13.505	77.46	127.81	0	0
Patient326	female	EUR	105.98	30.291	34.19	11.16	0	0
Patient327	male	EUR	96.46	31.211	31.12	11.36	0	0
Patient328	male	EUR	189.37	28.431	61.09	22.34	0	0
Patient329	male	EUR	110.35	24.44	35.6	42.99	0	0
Patient330	male	EUR	156.73	34.952	50.56	10.77	0	0
Patient331	female	EUR	118.89	29.219	38.35	16.76	0	0
Patient332	female	EUR	202.32	32.849	65.26	34.81	0	0
Patient333	male	EUR	144.49	28.126	46.61	104.98	0	0
Patient334	male	EUR	149.26	25.434	48.15	136.88	0	0
Patient335	female	EUR	207.31	29.241	66.87	94.9	0	0
Patient336	female	EAS	204.33	27.835	65.92	9.88	0	0
Patient337	female	AFR	144.54	29.46	46.63	58.36	0	0
Patient338	male	EUR	171.36	29.627	55.28	124.54	0	0
Patient339	male	EUR	98.94	31.714	31.92	73.93	0	0
Patient340	male	EUR	95.94	31.906	30.95	19.1	0	0
Patient341	male	EUR	114.67	32.275	36.99	135.21	0	0
Patient342	female	EUR	34.11	30.683	11	13.59	0	0
Patient343	female	EUR	180.96	31.355	58.37	35.88	0	0
Patient344	female	EUR	121.41	35.086	39.17	113.95	0	0
Patient345	male	EUR	131.53	34.705	42.43	160.49	0	0
Patient346	female	EUR	125.17	34.796	40.38	17.79	0	0
Patient347	male	EUR	114.28	33.761	36.87	73.58	0	0
Patient348	female	EUR	229.01	29.735	73.88	48.62	0	0
Patient349	male	EUR	274.13	30.777	88.43	41.85	0	0
Patient350	female	EUR	166.42	30.898	53.68	18.42	0	0
Patient351	male	EUR	88	33.345	28.39	84.02	0	0
Patient352	male	EUR	135.87	30.775	43.83	12.02	0	0
Patient353	male	EUR	156.34	29.481	50.43	12.09	0	0
Patient354	male	EUR	242.17	33.242	78.12	44.5	0	0
Patient355	female	EUR	216.64	30.996	69.88	55.81	0	0
Patient356	female	EUR	98.63	29.408	31.82	10.18	0	0
Patient357	female	NA	99.53	28.427	32.11	18.13	0	0
Patient358	male	EUR	218.53	30.97	70.5	57.81	0	0
Patient359	female	EUR	252.52	32.053	81.46	38.42	0	0
Patient360	female	EUR	225.96	28.624	72.89	20.46	0	0
Patient361	male	EUR	271.17	24.103	87.48	10.67	0	0
Patient362	male	EUR	185.19	31.452	59.74	86.55	0	0
Patient363	male	EUR	108.83	32.688	35.11	11.07	0	0
Patient364	male	EUR	117.04	32.658	37.76	10.69	0	0
Patient365	male	EUR	222.5	32.883	71.78	18.75	0	0
Patient366	male	EUR	287.28	32.374	92.67	15.49	0	0
Patient367	male	EUR	95.53	32.287	30.82	131.23	0	0
Patient368	male	EUR	326.01	32.06	105.17	40.9	0	0
Patient369	male	EUR	278.51	30.88	89.84	21.71	0	0
Patient370	female	AMR	86.73	29.452	27.98	24.33	0	0
Patient371	male	AAC	102.82	31.83	33.17	36.72	0	0
Patient372	male	EUR	258	31.517	83.23	11.41	0	0
Patient373	female	EUR	110.18	30.764	35.54	49.69	0	0
Patient374	female	EUR	101.72	29.561	32.81	18.93	0	0
Patient375	male	EUR	195.22	29.063	62.98	173.78	0	0
Patient376	female	EUR	230.13	33.756	74.24	37.81	0	0
Patient377	male	EUR	168	34.258	54.2	36.64	0	0
Patient378	male	EUR	340.48	30.007	109.84	18.03	0	0
Patient379	male	EUR	304.15	31.16	98.12	41.82	0	0
Patient380	male	EUR	97.3	28.525	31.39	128.69	0	0
Patient381	male	EUR	302.37	32.017	97.54	18.23	0	0
Patient382	female	EUR	97.31	25.829	31.39	52.95	0	0
Patient383	male	EUR	318.96	31.171	102.89	10.72	0	0
Patient384	male	EUR	238.75	32.149	77.02	158.42	0	0
Patient385	male	EUR	347.71	31.535	112.17	103.44	0	0
Patient386	male	EUR	304.14	32.585	98.11	18.02	0	0
Patient387	female	EUR	97.19	28.039	31.35	63.65	0	0
Patient388	female	EUR	157.41	4.164	50.78	39.88	0	0
Patient389	female	EUR	257.29	31.056	83	45.02	0	0
Patient390	male	EUR	236.05	30.108	76.15	19.03	0	0
Patient391	female	EUR	244.55	30.426	78.89	11.15	0	0
Patient392	female	EUR	236.21	28.682	76.2	40.5	0	0
Patient393	female	EUR	116.32	30.014	37.52	18.9	0	0
Patient394	male	EUR	277.04	29.15	89.37	18.06	0	0
Patient395	male	EUR	235.87	26.815	76.09	62.45	0	0
Patient396	male	EUR	242.52	31.513	78.23	53.08	0	0
Patient397	male	EUR	152.63	32.708	49.24	44.83	0	0
Patient398	male	EUR	131.39	31.557	42.38	48.51	0	0
Patient399	male	EUR	135.04	30.009	43.56	40.76	0	0
Patient400	male	EUR	119.92	31.591	38.69	17.89	0	0
Patient401	female	EUR	89.56	32.975	28.89	153.1	0	0
Patient402	male	EUR	88.9	33.271	28.68	10.59	0	0
Patient403	male	EUR	103.03	31.403	33.24	48.55	0	0
Patient404	female	EUR	141.73	30.077	45.72	74.58	0	0
Patient405	male	EUR	99.8	31.718	32.19	56.15	0	0
Patient406	female	EUR	122.98	30.353	39.67	40.33	0	0
Patient407	male	EUR	123.5	30.607	39.84	53.1	0	0
Patient408	male	EUR	122.45	29.794	39.5	20.06	0	0
Patient409	male	EUR	118.88	27.975	38.35	39.36	0	0
Patient410	male	EUR	127.67	28.718	41.19	33.71	0	0
Patient411	male	EUR	178.79	27.364	57.68	39.37	0	0
Control6	female	EUR	90.59	29.538	29.22	45.35	0	0
Control7	female	EUR	205.5	31.445	66.29	17.13	0	0
Control8	male	EUR	173.32	29.555	55.91	48.98	0	0
Control9	female	AFR	82.96	33.473	26.76	15.02	0	0
Control10	male	EUR	109.16	32.84	35.21	42.78	0	0
Control11	male	EUR	128.82	25.603	41.56	11.03	0	0
Control12	male	EUR	136.35	28.528	43.98	112.5	0	0
Control13	female	EUR	102.75	27.882	33.15	21.46	0	0
Control14	female	EUR	78.76	30.277	25.41	17.4	0	0
Control15	female	EUR	211.01	30.773	68.07	17.8	0	0
Control16	female	EUR	82.84	27.531	26.72	17.19	0	0
Control17	female	EUR	122.86	35.913	39.63	167.32	0	0
Control18	male	EUR	257.81	24.995	83.17	82.75	0	0
Control19	male	EUR	107.54	31.586	34.69	129.64	0	0
Control20	male	EUR	58.89	32.887	19	152.87	0	0
Control21	male	EUR	4.06	29.469	1.31	0	0	0
Control22	male	EUR	0.04	5.979	0.01	0	0	0
Control23	female	EUR	2.91	32.534	0.94	0	0	0
Control24	male	EUR	121.4	31.726	39.16	40.28	0	0
Control25	female	EUR	129.9	31.411	41.9	16.93	0	0
Control26	male	EUR	114.72	29.598	37.01	60.13	0	0
Control27	female	AMR	80.19	30.281	25.87	23	0	0
Control28	female	EUR	110.42	26.152	35.62	11.8	0	0
Control29	male	EUR	95.61	29.406	30.84	9.8	0	0
Control30	male	EUR	169.82	27.997	54.78	10.95	0	0
Control31	female	AMR	156.5	27.106	50.49	47.22	0	0
Control32	male	EUR	137.47	30.919	44.35	45.06	0	0
Control33	female	EUR	90.77	29.408	29.28	16.9	0	0
Control34	male	EUR	236.73	33.711	76.37	42.07	0	0
Control35	male	EUR	200.32	31.02	64.62	10.12	0	0
Control36	female	EUR	190.73	29.074	61.53	19.19	0	0
Control37	female	AAC	73.35	33.21	23.66	10.16	0	0
Control38	male	EUR	113.39	29.517	36.58	41.62	0	0
Control39	female	EUR	81.68	33.669	26.35	42.73	0	0
Control40	female	EUR	134.44	27.07	43.37	51.45	0	0
Control41	male	EUR	150.62	27.436	48.59	17.73	0	0
Control42	male	EUR	98.4	29.57	31.74	125.91	0	0
Control43	male	EUR	95.91	30.702	30.94	215.54	0	0
Control44	male	EUR	42.71	34.493	13.78	72.05	0	0
Control45	female	EUR	321.1	30.892	103.58	42.38	0	0
Control46	female	EUR	100.01	33.182	32.26	214.81	0	0
Control47	female	EUR	110.02	32.701	35.49	62.72	0	0
Control48	male	EUR	141.71	24.734	45.71	58.46	0	0
Control49	male	EUR	96.45	32.897	31.11	177.03	0	0
Control50	male	EUR	115.92	30.835	37.39	12	0	0
Control51	female	EUR	113.36	28.3	36.57	58.8	0	0
Control52	male	EUR	341.48	29.764	110.16	53.01	0	0
Control53	male	EUR	199.12	33.103	64.23	160.53	0	0
Control54	male	EUR	96.87	29.341	31.25	190.42	0	0
Control55	male	EUR	98.48	31.001	31.77	74.62	0	0
Control56	male	EUR	119.48	32.972	38.54	49.52	0	0
Control57	male	EUR	99.74	28.607	32.18	102.34	0	0
Control58	male	EUR	113.26	30.287	36.54	15.82	0	0
Control59	female	EUR	132.06	29.951	42.6	42.29	0	0
Control60	male	AAC	128.79	30.718	41.55	38.55	0	0
Control61	male	AFR	95.96	31.192	30.96	23.6	0	0
Control62	male	EUR	123.49	29.746	39.84	15.18	0	0
Control63	female	EUR	242.02	31.977	78.07	16.7	0	0
Control64	female	EUR	110.17	29.833	35.54	68.23	0	0
Control65	male	EUR	182.88	28.829	58.99	47.15	0	0
Control66	female	EUR	99.56	30.392	32.12	68.79	0	0
Control67	male	AAC	132.81	30.865	42.84	22.89	0	0
Control68	male	EUR	146.49	31.99	47.26	43.11	0	0
Control69	male	EUR	147.18	33.76	47.48	61.48	0	0
Control70	female	EUR	110.61	32.323	35.68	156.05	0	0
Control71	female	EUR	195.79	33.809	63.16	43.23	0	0
Control72	male	EUR	124.17	29.53	40.06	10.52	0	0
Control73	male	EUR	107.31	30.862	34.62	205.69	0	0
Control74	female	EUR	128.33	25.497	41.4	17	0	0
Control75	female	EUR	269.53	31.255	86.95	19.19	0	0
Control76	female	EUR	133.84	32.24	43.18	112.21	0	0
Control77	male	EUR	91.51	34.294	29.52	39.48	0	0
Control78	female	EUR	110.4	31.976	35.61	178.57	0	0
Control79	female	EUR	100.64	30.014	32.46	16.99	0	0
Control80	female	EUR	3.38	32.193	1.09	9.7	0	0
Control81	female	EUR	128.89	33.521	41.58	17.96	0	0
Control82	male	EUR	82.85	27.801	26.73	47.94	0	0
Control83	male	EUR	0.49	29.566	0.16	0	0	0
Control84	male	EUR	4.34	28.969	1.4	46.65	0	0
Control85	male	EUR	350.27	28.702	112.99	17.49	0	0
Control86	female	EUR	107.1	31.438	34.55	49.09	0	0
Control87	male	EUR	91.6	31.918	29.55	39.36	0	0
Control88	female	EUR	133.78	32.214	43.16	10.84	0	0
Control89	female	EUR	0.26	31.693	0.08	0	0	0
Control90	male	EUR	103.58	37.596	33.41	38	0	0
Control91	male	EUR	107.48	32.464	34.67	119.09	0	0
Control92	male	EUR	140.57	32.079	45.35	17.86	0	0
Control93	male	EUR	0.2	26.022	0.07	0	0	0
Control94	male	EUR	8.22	28.835	2.65	17.2	0	0
Control95	male	AAC	70.36	29.963	22.7	11.48	0	0
Control96	male	EUR	87.3	27.832	28.16	16.99	0	0
Control97	male	EUR	209.18	23.673	67.48	18.15	0	0
Control98	male	EUR	89.53	30.952	28.88	17.7	0	0
Control99	male	EUR	174.97	31.882	56.44	50.4	0	0
Control100	male	EUR	214.4	32.024	69.16	37.57	0	0
Control101	male	EUR	95.38	30.516	30.77	43.36	0	0
Control102	male	EUR	172.6	32.081	55.68	20.85	0	0
Control103	female	AFR	90.66	36.694	29.25	58.12	0	0
Control104	male	EUR	271.92	30.008	87.72	62.77	0	0
Control105	male	EUR	127.65	29.697	41.18	99.91	0	0
Control106	female	EUR	110.99	30.95	35.8	10.69	0	0
Control107	male	EUR	59.3	26.49	19.13	73.45	0	0
Control108	female	EUR	134.23	30.819	43.3	214.9	0	0
Control109	female	EUR	113.84	32.803	36.72	10.29	0	0
Control110	male	EUR	151.93	34.31	49.01	186.61	0	0
Control111	male	EUR	107.06	30.774	34.54	10.39	0	0
Control112	female	EUR	68.11	30.51	21.97	48.63	0	0
Control113	male	EUR	75.48	29.673	24.35	26.38	0	0
Control114	male	EUR	105.28	30.755	33.96	17.33	0	0
Control115	male	EUR	191.08	26.69	61.64	70	0	0
Control116	male	EUR	37.09	33.16	11.96	118.48	0	0
Control117	male	EUR	244.37	33.925	78.83	12.79	0	0
Control118	male	EUR	23.69	30.6	7.64	34.15	0	0
Control119	male	EUR	101.57	19.008	32.77	22.22	0	0
Control120	male	EUR	132.78	29.719	42.83	12.45	0	0
Control121	male	EUR	108.54	20.796	35.01	15.96	0	0
Control122	male	EUR	101.36	24.62	32.7	12	0	0
Control123	female	EUR	107.41	27.523	34.65	17.1	0	0
Control124	female	EUR	110.25	30.927	35.57	10.06	0	0
Control125	male	EUR	110.7	28.694	35.71	18.19	0	0
Control126	male	EUR	90.69	30.555	29.26	20.26	0	0
Control127	female	EUR	116.44	31.34	37.56	10.42	0	0
Control128	female	EUR	102.19	26.006	32.97	10.66	0	0
Control129	female	EUR	98.23	30.844	31.69	10.06	0	0
Control130	female	EUR	112.92	28.444	36.43	18.16	0	0
Control131	female	EUR	105.56	30.002	34.05	18.32	0	0
Control132	female	EUR	101.08	30.298	32.61	175.38	0	0
Control133	female	EUR	90.13	30.482	29.07	19.79	0	0
Control134	male	EUR	100.99	29.659	32.58	42.07	0	0
Control135	male	EUR	108.52	31.174	35.01	139.22	0	0
Control136	male	EUR	107.91	30.646	34.81	87.69	0	0
Control137	female	EUR	95.07	31.604	30.67	45.99	0	0
Control138	female	EUR	104.8	31.137	33.81	59.16	0	0
Control139	male	EUR	105.48	30.39	34.03	131.08	0	0
Control140	female	EUR	91.24	32.185	29.43	109.55	0	0
Control141	female	SAS	33.37	31.251	10.77	10.1333	0	0
Control142	male	NA	125.68	29.458	40.54	81.76	0	0
Control143	female	EUR	162.2	21.305	52.32	11.5	0	0
Control144	female	EUR	125.54	24.461	40.5	18.08	0	0
Control145	male	EUR	38.6	32.458	12.45	106.73	0	0
Control146	male	EUR	102.54	31.727	33.08	101.96	0	0
Control147	male	EUR	132.01	32.459	42.58	38.01	0	0
Control148	male	EUR	165.61	31.308	53.42	18.02	0	0
Control149	female	EUR	51.94	22.603	16.75	9.63	0	0
Control150	female	EUR	182.09	28.547	58.74	24.99	0	0
Control151	male	EUR	217.22	29.388	70.07	18.7	0	0
Control152	male	EUR	219.37	27.336	70.77	38.86	0	0
Control153	female	EUR	115.09	29.007	37.13	13.83	0	0
Control154	male	EUR	153.02	29.291	49.36	18.09	0	0
Control155	male	EUR	106.35	31.599	34.31	44.36	0	0
Control156	male	EUR	76.36	29.729	24.63	111.96	0	0
Control157	male	EUR	113.31	29.236	36.55	110.67	0	0
Control158	male	EUR	104.22	24.492	33.62	17.39	0	0
Control159	male	EUR	339.09	26.075	109.39	11.18	0	0
Control160	female	EUR	202.09	15.026	65.19	10.55	0	0
Control161	male	EUR	96.02	28.114	30.97	41.07	0	0
Control162	male	EUR	165.59	28.889	53.42	62.41	0	0
Control163	male	EUR	104.11	29.526	33.58	18.56	0	0
Control164	female	EUR	243.8	32.66	78.65	19.49	0	0
Control165	male	EUR	100.66	30.123	32.47	84.5	0	0
Control166	male	EUR	216.47	29.957	69.83	18.22	0	0
Control167	female	EUR	262.91	30.495	84.81	37.6	0	0
Control168	female	EUR	244.41	32.125	78.84	55.75	0	0
Control169	female	EUR	239.78	32.02	77.35	104.8	0	0
Control170	female	EUR	274.92	30.802	88.69	18.9	0	0
Control171	female	EUR	237.26	32.488	76.54	54.98	0	0
Control172	female	EUR	235.57	29.208	75.99	17.9	0	0
Control173	male	EUR	243.22	32.716	78.46	117.93	0	0
Control174	male	EUR	258.46	31.115	83.38	10.85	0	0
Control175	male	EUR	129.96	29.763	41.92	143.59	0	0
Control176	female	EUR	95.94	32.511	30.95	36.51	0	0
Control177	male	EUR	120.35	32.186	38.82	53.22	0	0
Control178	female	EUR	113.73	29.591	36.69	92.38	0	0
Control179	male	EUR	100.53	31.3	32.43	89.78	0	0
Control180	female	EUR	106.43	29.96	34.33	16.96	0	0
Control181	male	EUR	120.24	30.683	38.79	11.7	0	0
Control182	female	EUR	114.4	31.715	36.9	45.2	0	0
Control183	male	EUR	123.91	32.129	39.97	9.89	0	0
Control184	male	EUR	136.23	32.746	43.95	61.9	0	0
Control185	male	EUR	118.82	31.318	38.33	74.85	0	0
Control186	male	EUR	124.78	31.846	40.25	18.96	0	0
Control187	female	EUR	105.9	28.243	34.16	15.89	0	0
Control188	male	EUR	134.55	26.278	43.41	10.45	0	0
Control189	female	EUR	87.32	34.017	28.17	74.68	0	0
Control190	male	EUR	114.12	31.714	36.81	54.83	0	0
Control191	female	EUR	69.42	33.366	22.39	15.99	0	0
Control192	female	EUR	155.7	25.709	50.23	48.74	0	0
Control193	male	EUR	113.72	28.797	36.68	16.7	0	0
Control194	female	EUR	110.12	31.677	35.52	48.02	0	0
Control195	female	EUR	86.58	30.699	27.93	52.3	0	0
Control196	male	EUR	76.59	31.885	24.71	10.99	0	0
Control197	male	AMR	124.8	27.452	40.26	20.78	0	0
HBCC_control1	male	AAC				219.05	0	0
HBCC_control2	male	NA				152.73	0	0
HBCC_control3	male	AFR				137.45	0	0
HBCC_control4	male	AAC				126.34	0	0
HBCC_control5	female	AAC				95.29	0	0
HBCC_control6	male	AAC				62.59	0	0
HBCC_control7	male	AAC				60.97	0	0
HBCC_control8	male	AAC				60.58	0	0
HBCC_control9	male	AAC				60.23	0	0
HBCC_control10	female	AAC				60.12	0	0
HBCC_control11	male	AAC				59.81	0	0
HBCC_control12	NA	AFR				59.5	0	0
HBCC_control13	male	AAC				57.58	0	0
HBCC_control14	male	AFR				56.61	0	0
HBCC_control15	male	AFR				56.45	0	0
HBCC_control16	female	AAC				55.38	0	0
HBCC_control17	male	AFR				55.32	0	0
HBCC_control18	female	AAC				55.23	0	0
HBCC_control19	male	AFR				54.64	0	0
HBCC_control20	male	AAC				54.52	0	0
HBCC_control21	female	AFR				50.88	0	0
HBCC_control22	NA	AAC				48	0	0
HBCC_control23	male	AAC				44.79	0	0
HBCC_control24	male	AAC				43.17	0	0
HBCC_control25	female	AAC				39.04	0	0
HBCC_control26	female	AFR				38.84	0	0
HBCC_control27	female	AFR				37.97	0	0
HBCC_control28	male	AFR				37.8	0	0
HBCC_control29	male	AFR				37.69	0	0
HBCC_control30	male	AFR				37.42	0	0
HBCC_control31	female	AFR				37.32	0	0
HBCC_control32	female	AFR				37.15	0	0
HBCC_control33	female	AFR				37.12	0	0
HBCC_control34	female	AAC				36.74	0	0
HBCC_control35	female	AFR				36.43	0	0
HBCC_control36	male	AFR				35.84	0	0
HBCC_control37	male	AAC				35.15	0	0
HBCC_control38	female	AAC				35.08	0	0
HBCC_control39	female	AAC				34.75	0	0
HBCC_control40	male	AAC				34.46	0	0
HBCC_control41	male	AFR				34.23	0	0
HBCC_control42	male	AAC				34.22	0	0
HBCC_control43	female	AFR				34.03	0	0
HBCC_control44	female	AFR				28.19	0	0
HBCC_control45	female	AFR				27.76	0	0
HBCC_control46	female	AAC				27.76	0	0
HBCC_control47	female	AFR				27.32	0	0
HBCC_control48	NA	AFR				27.23	0	0
HBCC_control49	male	AFR				27.13	0	0
HBCC_control50	male	AFR				26.85	0	0
HBCC_control51	female	AAC				26.63	0	0
HBCC_control52	NA	AAC				26.59	0	0
HBCC_control53	male	AFR				26.12	0	0
HBCC_control54	male	AFR				26.06	0	0
HBCC_control55	male	AFR				25.8	0	0
HBCC_control56	male	AAC				25.48	0	0
HBCC_control57	male	AAC				25.43	0	0
HBCC_control58	male	AFR				25.34	0	0
HBCC_control59	male	AFR				25.3	0	0
HBCC_control60	female	AAC				25.13	0	0
HBCC_control61	male	AFR				24.98	0	0
HBCC_control62	male	AFR				24.89	0	0
HBCC_control63	male	AAC				24.81	0	0
HBCC_control64	male	AFR				24.72	0	0
HBCC_control65	male	AFR				24.19	0	0
HBCC_control66	male	AAC				23.95	0	0
HBCC_control67	male	AFR				23.86	0	0
HBCC_control68	female	AFR				23.86	0	0
HBCC_control69	female	AAC				23.8	0	0
HBCC_control70	male	AAC				23.72	0	0
HBCC_control71	male	AFR				23.7	0	0
HBCC_control72	female	AAC				23.35	0	0
HBCC_control73	female	AFR				23	0	0
HBCC_control74	male	AFR				22.23	0	0
HBCC_control75	male	AAC				22.03	0	0
HBCC_control76	male	AAC				20.93	0	0
HBCC_control77	male	AAC				20.9	0	0
HBCC_control78	male	AFR				20.73	0	0
HBCC_control79	male	AAC				20.69	0	0
HBCC_control80	female	AFR				20.41	0	0
HBCC_control81	male	AAC				20.12	0	0
HBCC_control82	NA	AFR				20.03	0	0
HBCC_control83	NA	AFR				20	0	0
HBCC_control84	male	AAC				19.95	0	0
HBCC_control85	male	AFR				19.86	0	0
HBCC_control86	NA	AFR				19.8	0	0
HBCC_control87	female	AAC				19.73	0	0
HBCC_control88	female	AFR				19.63	0	0
HBCC_control89	male	AAC				19.29	0	0
HBCC_control90	male	AFR				19.23	0	0
HBCC_control91	female	AFR				19.09	0	0
HBCC_control92	female	AFR				19.03	0	0
HBCC_control93	female	AFR				18.94	0	0
HBCC_control94	female	AAC				18.9	0	0
HBCC_control95	male	AFR				18.79	0	0
HBCC_control96	male	AAC				18.76	0	0
HBCC_control97	male	AAC				18.51	0	0
HBCC_control98	female	AFR				18.2	0	0
HBCC_control99	male	AFR				18.02	0	0
HBCC_control100	female	AFR				17.89	0	0
HBCC_control101	NA	AFR				17.83	0	0
HBCC_control102	male	AAC				17.16	0	0
HBCC_control103	male	AAC				16.96	0	0
HBCC_control104	NA	AFR				16.86	0	0
HBCC_control105	male	AAC				16.86	0	0
HBCC_control106	female	AFR				16.83	0	0
HBCC_control107	NA	AFR				16.82	0	0
HBCC_control108	male	AFR				16.76	0	0
HBCC_control109	male	AAC				16.13	0	0
HBCC_control110	female	AAC				15.99	0	0
HBCC_control111	male	AAC				15.96	0	0
HBCC_control112	NA	AAC				15.1	0	0
HBCC_control113	male	AAC				15.09	0	0
HBCC_control114	female	AFR				14.93	0	0
HBCC_control115	male	AAC				14.83	0	0
HBCC_control116	male	AAC				14.79	0	0
HBCC_control117	female	AFR				14.76	0	0
HBCC_control118	female	AFR				14.76	0	0
HBCC_control119	female	AFR				13.02	0	0
HBCC_control120	female	AAC				11.7	0	0
HBCC_control121	female	AAC				11.12	0	0
HBCC_control122	female	NA				10.61	0	0
HBCC_control123	male	AAC				10.42	0	0
HBCC_control124	male	AAC				10.28	0	0
HBCC_control125	female	AAC				10.03	0	0
HBCC_control126	female	AFR				9.99	0	0
HBCC_control127	female	AFR				9.99	0	0
HBCC_control128	male	AFR				9.96	0	0
HBCC_control129	male	AFR				9.9	0	0
HBCC_control130	female	AAC				9.86	0	0
HBCC_control131	male	AAC				9.86	0	0
HBCC_control132	male	AFR				9.79	0	0
HBCC_control133	female	AFR				9.48	0	0
NABEC_control1	male	EUR				436	2	0
NABEC_control2	female	EUR				330.17	0	0	(GAAGGA)n
NABEC_control3	female	EUR				303.8	0	0	(GAAGGA)n
NABEC_control4	male	EUR				302.9	0	0	(GAAGGA)n
NABEC_control5	NA	NA				294.66	0	0	(GAAGGA)n
NABEC_control6	male	EUR				229.83	0	0
NABEC_control7	male	EUR				223.42	0	0
NABEC_control8	male	EUR				217.29	0	0
NABEC_control9	female	EUR				203.01	0	0
NABEC_control10	female	EUR				200.79	0	0
NABEC_control11	male	EUR				183.8	0	0
NABEC_control12	male	EUR				182.06	0	0
NABEC_control13	male	EUR				176.8	0	0
NABEC_control14	female	EUR				175.58	0	0
NABEC_control15	female	EUR				172.73	0	0
NABEC_control16	male	EUR				169.72	0	0
NABEC_control17	female	EUR				162.04	0	0
NABEC_control18	male	EUR				160.74	0	0
NABEC_control19	male	EUR				157.33	0	0
NABEC_control20	male	EUR				156.41	0	0
NABEC_control21	male	EUR				155.68	0	0
NABEC_control22	NA	NA				155.04	0	0
NABEC_control23	NA	NA				154.17	0	0
NABEC_control24	female	EUR				151.53	0	0
NABEC_control25	male	EUR				150.59	0	0
NABEC_control26	male	EUR				131.8	0	0
NABEC_control27	female	EUR				128.74	0	0
NABEC_control28	male	EUR				128.23	0	0
NABEC_control29	NA	NA				127	0	0
NABEC_control30	male	EUR				123.93	0	0
NABEC_control31	male	EUR				123.73	0	0
NABEC_control32	male	EUR				123.29	0	0
NABEC_control33	female	EUR				112.53	0	0
NABEC_control34	male	EUR				110.83	0	0
NABEC_control35	female	EUR				106.54	0	0
NABEC_control36	male	EUR				102.99	0	0
NABEC_control37	female	AJ				101.38	0	0
NABEC_control38	male	EUR				98.57	0	0
NABEC_control39	male	EUR				98.42	0	0
NABEC_control40	male	EUR				98.34	0	0
NABEC_control41	male	EUR				96.22	0	0
NABEC_control42	female	EUR				96	0	0
NABEC_control43	male	EUR				93.54	0	0
NABEC_control44	male	EUR				93	0	0
NABEC_control45	male	EUR				92.4	0	0
NABEC_control46	male	EUR				79.94	0	0
NABEC_control47	female	EUR				79.51	0	0
NABEC_control48	female	EUR				78.91	0	0
NABEC_control49	male	EUR				77.84	0	0
NABEC_control50	female	EUR				75.77	0	0
NABEC_control51	male	EUR				74.03	0	0
NABEC_control52	male	EUR				73.11	0	0
NABEC_control53	male	EUR				69.04	0	0
NABEC_control54	male	EUR				68.67	0	0
NABEC_control55	NA	NA				68	0	0
NABEC_control56	male	EUR				66.07	0	0
NABEC_control57	male	EUR				65.78	0	0
NABEC_control58	male	EUR				64.94	0	0
NABEC_control59	female	EUR				64.68	0	0
NABEC_control60	male	EUR				64.35	0	0
NABEC_control61	female	EUR				64.02	0	0
NABEC_control62	male	EUR				63.78	0	0
NABEC_control63	male	EUR				62.93	0	0
NABEC_control64	male	EUR				61.41	0	0
NABEC_control65	male	EUR				60.94	0	0
NABEC_control66	female	EUR				60.57	0	0
NABEC_control67	male	EUR				60.48	0	0
NABEC_control68	female	EUR				60.36	0	0
NABEC_control69	female	EUR				60.04	0	0
NABEC_control70	female	EUR				60	0	0
NABEC_control71	male	EUR				59.23	0	0
NABEC_control72	male	EUR				57.57	0	0
NABEC_control73	female	EUR				51.26	0	0
NABEC_control74	male	EUR				51.18	0	0
NABEC_control75	male	EUR				50.6	0	0
NABEC_control76	male	EUR				49.77	0	0
NABEC_control77	male	EUR				49.44	0	0
NABEC_control78	male	EUR				49.15	0	0
NABEC_control79	male	EUR				48.77	0	0
NABEC_control80	female	EUR				48.46	0	0
NABEC_control81	male	EUR				48	0	0
NABEC_control82	male	EUR				47.32	0	0
NABEC_control83	NA	NA				46.64	0	0
NABEC_control84	female	EUR				45.83	0	0
NABEC_control85	male	EUR				44.54	0	0
NABEC_control86	female	EUR				43.78	0	0
NABEC_control87	female	EUR				43.27	0	0
NABEC_control88	male	EUR				42.54	0	0
NABEC_control89	male	EUR				42.32	0	0
NABEC_control90	male	EUR				42.31	0	0
NABEC_control91	female	EUR				42.16	0	0
NABEC_control92	female	EUR				42.05	0	0
NABEC_control93	female	EUR				41.98	0	0
NABEC_control94	female	EUR				41.64	0	0
NABEC_control95	male	EUR				41.6	0	0
NABEC_control96	male	EUR				40.82	0	0
NABEC_control97	female	EUR				40.8	0	0
NABEC_control98	male	EUR				40.54	0	0
NABEC_control99	female	EUR				40.22	0	0
NABEC_control100	female	EUR				39.35	0	0
NABEC_control101	male	EUR				38.29	0	0
NABEC_control102	male	EUR				38.26	0	0
NABEC_control103	male	EUR				37.83	0	0
NABEC_control104	female	EUR				37.72	0	0
NABEC_control105	NA	NA				37.51	0	0
NABEC_control106	male	EUR				37.12	0	0
NABEC_control107	female	EUR				37.1	0	0
NABEC_control108	male	EUR				37.09	0	0
NABEC_control109	male	AJ				36.91	0	0
NABEC_control110	male	EUR				36.77	0	0
NABEC_control111	male	EUR				36.4	0	0
NABEC_control112	male	EUR				35.94	0	0
NABEC_control113	male	EUR				35.08	0	0
NABEC_control114	male	EUR				34.71	0	0
NABEC_control115	male	EUR				34.17	0	0
NABEC_control116	male	EUR				34.14	0	0
NABEC_control117	male	EUR				33.61	0	0
NABEC_control118	female	EUR				32.2	0	0
NABEC_control119	male	EUR				32.08	0	0
NABEC_control120	female	EUR				31.48	0	0
NABEC_control121	female	EUR				29.06	0	0
NABEC_control122	male	EUR				28.96	0	0
NABEC_control123	male	EUR				27.48	0	0
NABEC_control124	female	EUR				24.49	0	0
NABEC_control125	male	EUR				21.78	0	0
NABEC_control126	female	EUR				21.46	0	0
NABEC_control127	male	EUR				20.59	0	0
NABEC_control128	female	EUR				19.91	0	0
NABEC_control129	male	EUR				19.86	0	0
NABEC_control130	male	EUR				19.76	0	0
NABEC_control131	female	EUR				19.75	0	0
NABEC_control132	male	EUR				19.39	0	0
NABEC_control133	female	EUR				19.32	0	0
NABEC_control134	female	EUR				19.08	0	0
NABEC_control135	male	EUR				18.83	0	0
NABEC_control136	male	EUR				18.76	0	0
NABEC_control137	male	EUR				18.72	0	0
NABEC_control138	male	EUR				18.22	0	0
NABEC_control139	male	EUR				18.22	0	0
NABEC_control140	female	EUR				18.17	0	0
NABEC_control141	male	EUR				18.16	0	0
NABEC_control142	male	EUR				18.16	0	0
NABEC_control143	male	EUR				18.11	0	0
NABEC_control144	male	EUR				18.1	0	0
NABEC_control145	male	EUR				18.09	0	0
NABEC_control146	male	EUR				17.83	0	0
NABEC_control147	female	EUR				17.83	0	0
NABEC_control148	male	EUR				17.83	0	0
NABEC_control149	female	EUR				17.75	0	0
NABEC_control150	NA	NA				17.73	0	0
NABEC_control151	male	EUR				17.72	0	0
NABEC_control152	female	EUR				17.68	0	0
NABEC_control153	male	EUR				17.68	0	0
NABEC_control154	NA	NA				17.51	0	0
NABEC_control155	male	EUR				17.48	0	0
NABEC_control156	male	EUR				17.48	0	0
NABEC_control157	female	EUR				17.43	0	0
NABEC_control158	male	EUR				17.23	0	0
NABEC_control159	male	EUR				17.22	0	0
NABEC_control160	female	EUR				17.22	0	0
NABEC_control161	NA	NA				17	0	0
NABEC_control162	female	AJ				16.92	0	0
NABEC_control163	female	EUR				16.9	0	0
NABEC_control164	male	EUR				16.89	0	0
NABEC_control165	female	EUR				16.86	0	0
NABEC_control166	male	EUR				16.86	0	0
NABEC_control167	male	EUR				16.8	0	0
NABEC_control168	male	EUR				16.76	0	0
NABEC_control169	female	EUR				16.7	0	0
NABEC_control170	female	EUR				16.63	0	0
NABEC_control171	male	EUR				16.6	0	0
NABEC_control172	NA	NA				16.29	0	0
NABEC_control173	female	EUR				13.55	0	0
NABEC_control174	male	EUR				12.55	0	0
NABEC_control175	female	EUR				12.55	0	0
NABEC_control176	male	EUR				12.42	0	0
NABEC_control177	female	EUR				12.26	0	0
NABEC_control178	male	EUR				12.16	0	0
NABEC_control179	male	EUR				12.02	0	0
NABEC_control180	male	EUR				11.99	0	0
NABEC_control181	male	EUR				11.93	0	0
NABEC_control182	NA	NA				11.86	0	0
NABEC_control183	male	EUR				11.83	0	0
NABEC_control184	male	EUR				11.83	0	0
NABEC_control185	male	EUR				11.63	0	0
NABEC_control186	male	EUR				11.31	0	0
NABEC_control187	male	EUR				11.1	0	0
NABEC_control188	female	EUR				11.02	0	0
NABEC_control189	female	EUR				10.98	0	0
NABEC_control190	female	EUR				10.85	0	0
NABEC_control191	female	EUR				10.79	0	0
NABEC_control192	NA	NA				10.74	0	0
NABEC_control193	female	EUR				10.74	0	0
NABEC_control194	NA	NA				10.7	0	0
NABEC_control195	female	EUR				10.67	0	0
NABEC_control196	male	EUR				10.61	0	0
NABEC_control197	male	EUR				10.32	0	0
NABEC_control198	male	EUR				10.28	0	0
NABEC_control199	male	EUR				10.28	0	0
NABEC_control200	male	EUR				9.9	0	0
NABEC_control201	male	EUR				9.85	0	0
NABEC_control202	female	EUR				9.83	0	0
NABEC_control203	female	EUR				9.79	0	0
NABEC_control204	female	EUR				9.02	0	0
NA12891	male	EUR				694	6	6	(GAAGGA)n
NA18552	female	EAS				524.8	5	5	(GAAGCA)n
HG00589	male	EAS				466.39	10	10	(GAAGCA)n
HG00436	male	EAS				456	5	5	(GAA)n(GCA)n
NA18526	female	EAS				445.2	6	6	(GAAGCA)n
HG01058	female	AMR				404.7	7	7	(GAAGGA)n
HG00427	male	EAS				395.8	6	6	(GAAGCA)n
NA18567	female	EAS				383	4	5	(GAAGCA)n
HG03687	male	SAS				318.43	3	4	(GAAGGA)n
HG01950	male	AMR				303.75	6	10	(GAAGCA)n
HG01942	female	AMR				297.49	7	9	(GAAGCA)n
HG01060	male	AMR				296.65	3	10	(GAAGCA)n
HG02105	female	AMR				294.91	4	10	(GAAGCA)n
NA19735	male	AMR				283.76	6	6	(GAAGCA)n
HG02384	male	EAS				282.27	5	8	(GAAGCA)n
HG00551	female	AMR				280.16	5	8	(GAAGCA)n
HG01148	male	AMR				279	0	8	(GAAGCA)n
NA10851	male	EUR				263.94	0	10
HG00311	male	EUR				223.02	0	0
HG03686	male	SAS				203.63	0	0
HG03705	male	SAS				188.03	0	0
NA19654	female	AMR				184.31	0	0
HG00634	male	EAS				182.36	0	0
HG00278	male	EUR				181.79	0	0
HG00334	female	EUR				169.74	0	0
HG02137	male	EAS				169.41	0	0
HG01846	male	EAS				168.64	0	0
HG01047	male	AMR				167.69	0	0
NA21110	female	SAS				167.28	0	0
HG01107	male	AMR				166.24	0	0
HG00252	male	EUR				166.2	0	0
HG00610	male	EAS				165.77	0	0
HG01286	male	AMR				162.54	0	0
HG01066	male	AMR				159.93	0	0
HG02010	female	AFR				153.73	0	0
HG03595	female	SAS				153.34	0	0
HG03721	female	SAS				153.23	0	0
HG01054	male	AMR				153.14	0	0
NA18616	female	EAS				149.17	0	0
NA06989	female	EUR				147.5	0	0
HG00269	female	EUR				147.33	0	0
HG00261	female	EUR				144.52	0	0
HG01518	male	EUR				144.4	0	0
NA12801	male	EUR				140.89	0	0
NA10857	male	EUR				140.511	0	0
HG00157	male	EUR				140.14	0	0
HG00255	female	EUR				139.99	0	0
NA19660	female	AMR				139.389	0	0
HG01791	male	EUR				137.75	0	0
HG02687	male	SAS				137.611	0	0
NA10843	female	EUR				132.26	0	0
NA18532	female	EAS				129.61	0	0
HG04132	female	SAS				128.54	0	0
NA20525	male	EUR				124.24	0	0
HG03709	female	SAS				122.99	0	0
HG00338	male	EUR				122.93	0	0
NA12336	female	EUR				121.63	0	0
HG03809	male	SAS				121.47	0	0
HG00378	female	EUR				119.07	0	0
HG00367	female	EUR				117.03	0	0
HG02684	male	SAS				116.51	0	0
HG02727	male	SAS				116.24	0	0
HG00736	male	AMR				114.44	0	0
HG03816	female	SAS				110.15	0	0
NA10856	male	EUR				106.23	0	0
HG00381	female	EUR				105.91	0	0
HG00360	male	EUR				105.02	0	0
HG00313	female	EUR				104.73	0	0
HG01121	male	AMR				104.4	0	0
HG01073	female	AMR				104.15	0	0
HG03212	female	AFR				103.68	0	0
HG03968	female	SAS				102.95	0	0
HG00171	female	EUR				102.43	0	0
HG00284	male	EUR				101.75	0	0
NA12335	male	EUR				101.61	0	0
HG01507	female	EUR				96.3333	0	0
HG03228	male	SAS				96.1222	0	0
HG03872	male	SAS				94.84	0	0
HG01608	male	EUR				94.1375	0	0
HG01089	female	AMR				93.54	0	0
HG01509	male	EUR				93.24	0	0
NA19916	male	AFR				92.41	0	0
HG03941	male	SAS				90.54	0	0
HG00114	male	EUR				89.08	0	0
HG01626	female	EUR				88.27	0	0
NA20775	female	EUR				87.2286	0	0
HG01384	female	AMR				86.04	0	0
HG01500	male	EUR				85.78	0	0
NA19137	female	AFR				85.78	0	0
HG00146	female	EUR				85.44	0	0
HG04186	female	SAS				84.29	0	0
HG00258	female	EUR				83.56	0	0
HG02239	female	EUR				81.14	0	0
NA18953	male	EAS				81	0	0
HG00190	male	EUR				78.81	0	0
NA20778	male	EUR				78.4857	0	0
HG01048	male	AMR				77.36	0	0
HG02155	female	EAS				76.88	0	0
NA19663	female	AMR				76.11	0	0
NA20805	male	EUR				73.41	0	0
HG03929	male	SAS				72.93	0	0
NA10839	female	EUR				71.07	0	0
HG03689	female	SAS				70.0667	0	0
NA12892	female	EUR				69.19	0	0
HG00100	female	EUR				68.6	0	0
NA12766	male	EUR				66.99	0	0
HG03781	female	SAS				66.2	0	0
HG03925	female	SAS				64.82	0	0
HG01362	male	AMR				64.07	0	0
NA19017	female	AFR				63.96	0	0
HG01390	female	AMR				63.6	0	0
HG02223	female	EUR				63.03	0	0
HG00131	male	EUR				62.81	0	0
NA10852	female	EUR				61.38	0	0
HG00323	female	EUR				60.72	0	0
HG02953	male	AFR				60.45	0	0
HG00101	male	EUR				60.33	0	0
HG02657	male	SAS				60.33	0	0
NA20334	female	AFR				58.99	0	0
HG02679	female	AFR				58.66	0	0
NA20588	male	EUR				58.52	0	0
HG03109	male	AFR				58.27	0	0
NA19652	male	AMR				58.05	0	0
NA20503	female	EUR				57.12	0	0
HG02274	male	AMR				57.08	0	0
HG02143	male	AFR				56.86	0	0
HG03172	male	AFR				56.42	0	0
HG02014	male	AFR				56.31	0	0
HG00117	male	EUR				55.64	0	0
HG03159	female	AFR				55.39	0	0
HG01275	female	AMR				55.38	0	0
HG01492	female	AMR				54.7	0	0
NA12376	female	EUR				54.57	0	0
HG03976	male	SAS				54.48	0	0
NA19651	female	AMR				54.01	0	0
NA19701	female	AFR				53.85	0	0
NA19679	male	AMR				53.21	0	0
NA19909	female	AFR				53.05	0	0
NA19818	male	AFR				52.8	0	0
HG03888	female	SAS				52.74	0	0
HG00158	female	EUR				51.97	0	0
HG00107	male	EUR				51.21	0	0
HG00737	female	AMR				51	0	0
HG02771	male	AFR				50.66	0	0
HG01259	male	AMR				50.37	0	0
NA07014	female	EUR				50.225	0	0
HG01918	female	AMR				50.02	0	0
HG04140	male	SAS				48.99	0	0
HG01779	female	EUR				48.51	0	0
NA19403	female	AFR				48.39	0	0
HG03024	male	AFR				48.14	0	0
HG01985	female	AFR				47.97	0	0
NA07019	female	EUR				47.61	0	0
NA18544	male	EAS				47.06	0	0
HG01269	female	AMR				46.92	0	0
HG00243	male	EUR				46.61	0	0
HG00315	female	EUR				46.3	0	0
HG03397	male	AFR				45.83	0	0
HG03600	male	SAS				45.7556	0	0
HG01055	female	AMR				45.37	0	0
HG03904	female	SAS				45.11	0	0
HG01398	male	AMR				45.0875	0	0
HG03940	female	SAS				44.98	0	0
HG01786	female	EUR				44.69	0	0
HG03016	female	SAS				44.68	0	0
NA19024	female	AFR				43.87	0	0
NA20764	female	EUR				43.55	0	0
HG01102	female	AMR				43.3875	0	0
HG01134	female	AMR				42.89	0	0
HG04198	male	SAS				42.64	0	0
HG00129	male	EUR				42.6	0	0
NA20278	male	AFR				42.04	0	0
HG00120	female	EUR				41.82	0	0
HG00641	female	AMR				41.68	0	0
NA18528	female	EAS				41.41	0	0
HG01072	male	AMR				41.4	0	0
HG01756	male	EUR				40.17	0	0
HG01479	male	AMR				39.99	0	0
HG03009	male	SAS				39.96	0	0
HG00148	male	EUR				39.83	0	0
HG00254	female	EUR				39.77	0	0
HG02545	male	AFR				39.77	0	0
NA20514	female	EUR				39.22	0	0
HG03977	female	SAS				39.21	0	0
HG02562	female	AFR				39.07	0	0
HG03746	male	SAS				38.95	0	0
HG03342	female	AFR				38.9	0	0
HG04070	female	SAS				38.87	0	0
NA12802	female	EUR				38.53	0	0
HG03238	female	SAS				38.47	0	0
HG02721	male	AFR				38.36	0	0
HG02009	male	AFR				38.32	0	0
HG00740	female	AMR				38.28	0	0
NA19658	male	AMR				38.15	0	0
HG00637	male	AMR				38.14	0	0
HG01673	female	EUR				38.07	0	0
NA20785	male	EUR				38.0667	0	0
HG03931	female	SAS				37.94	0	0
HG02420	male	AFR				37.93	0	0
HG03388	male	AFR				37.68	0	0
HG00139	male	EUR				37.57	0	0
HG01455	male	AMR				37.42	0	0
HG02573	male	AFR				36.82	0	0
HG01174	female	AMR				36.63	0	0
HG01630	male	EUR				36.61	0	0
HG01256	male	AMR				36.57	0	0
HG02938	male	AFR				36.46	0	0
HG01586	male	SAS				36.34	0	0
HG01890	male	AFR				36.29	0	0
NA19127	female	AFR				36.23	0	0
HG03999	male	SAS				35.94	0	0
HG01366	female	AMR				35.79	0	0
HG02429	male	AFR				35.71	0	0
NA10842	male	EUR				35.5	0	0
HG01494	male	AMR				35.49	0	0
HG02588	male	AFR				35.46	0	0
HG01512	male	EUR				35.02	0	0
HG02107	male	AFR				34.77	0	0
NA19750	male	AMR				34.7	0	0
NA19749	female	AMR				34.51	0	0
HG03673	female	SAS				34.09	0	0
HG00321	male	EUR				34	0	0
HG01101	male	AMR				33.96	0	0
NA19189	male	AFR				33.89	0	0
NA12386	female	EUR				33.88	0	0
HG03300	female	AFR				33.82	0	0
NA20900	female	SAS				33.74	0	0
HG03258	male	AFR				33.56	0	0
NA20861	male	SAS				33.26	0	0
HG00123	female	EUR				33.21	0	0
HG02053	male	AFR				33.06	0	0
HG03517	female	AFR				33.0571	0	0
NA20890	male	SAS				32.94	0	0
HG01915	female	AFR				32.54	0	0
HG01602	female	EUR				32.39	0	0
HG01967	male	AMR				32.27	0	0
NA20348	male	AFR				32.03	0	0
HG01131	female	AMR				31.85	0	0
HG03394	male	AFR				31.79	0	0
HG02611	female	AFR				31.76	0	0
NA20356	male	AFR				31.6	0	0
NA20846	male	SAS				31.54	0	0
HG03593	male	SAS				31.53	0	0
HG02496	male	AFR				31.03	0	0
HG01988	male	AFR				30.96	0	0
HG02582	male	AFR				30.93	0	0
NA19707	female	AFR				30.93	0	0
NA20532	male	EUR				30.74	0	0
HG00149	male	EUR				30.71	0	0
HG03391	male	AFR				30.51	0	0
NA19355	female	AFR				30.38	0	0
NA20294	female	AFR				30.36	0	0
HG00274	female	EUR				30.13	0	0
HG03672	male	SAS				29.97	0	0
HG00271	male	EUR				29.93	0	0
HG03091	female	AFR				29.93	0	0
HG02697	female	SAS				29.82	0	0
HG01242	female	AMR				29.68	0	0
NA18868	male	AFR				29.5889	0	0
HG03604	female	SAS				29.58	0	0
HG01678	male	EUR				29.37	0	0
NA18498	male	AFR				29.225	0	0
HG01167	male	AMR				29.01	0	0
HG03947	female	SAS				28.97	0	0
HG01765	male	EUR				28.85	0	0
NA07348	female	EUR				28.78	0	0
HG03265	male	AFR				28.69	0	0
HG03476	female	AFR				28.52	0	0
HG01389	male	AMR				28.48	0	0
HG00098	male	EUR				28.46	0	0
HG03114	female	AFR				28.42	0	0
HG00111	female	EUR				28.23	0	0
HG01583	male	SAS				28.21	0	0
HG03521	male	AFR				28.21	0	0
HG03085	female	AFR				28.11	0	0
NA12890	female	EUR				28.06	0	0
HG02445	male	AFR				27.75	0	0
HG02337	female	AFR				27.54	0	0
HG01566	female	AMR				27.5111	0	0
HG02144	female	AFR				27.43	0	0
HG03108	female	AFR				27.35	0	0
HG03105	female	AFR				27.25	0	0
HG02976	female	AFR				27.23	0	0
HG00106	female	EUR				26.99	0	0
NA19327	female	AFR				26.98	0	0
HG03644	male	SAS				26.95	0	0
NA18974	male	EAS				26.94	0	0
NA18510	male	AFR				26.8143	0	0
NA18912	female	AFR				26.6625	0	0
HG03965	male	SAS				26.61	0	0
NA20538	male	EUR				26.4	0	0
HG02643	female	AFR				26.26	0	0
NA19700	male	AFR				26.12	0	0
HG00622	male	EAS				26.02	0	0
HG01883	female	AFR				25.96	0	0
HG01311	male	AMR				25.88	0	0
NA19819	female	AFR				25.88	0	0
NA19101	male	AFR				25.81	0	0
HG03727	male	SAS				25.78	0	0
HG01137	female	AMR				25.6	0	0
NA18980	female	EAS				25.51	0	0
HG00349	female	EUR				25.48	0	0
HG02678	male	AFR				25.28	0	0
NA19037	female	AFR				25.11	0	0
HG03372	female	AFR				24.85	0	0
NA20127	female	AFR				24.82	0	0
HG02922	female	AFR				24.76	0	0
NA19080	female	EAS				24.54	0	0
NA19031	male	AFR				24.53	0	0
NA19908	male	AFR				24.4	0	0
HG02789	male	SAS				24.38	0	0
HG02146	male	AMR				24.28	0	0
NA19347	male	AFR				24.17	0	0
HG03074	male	AFR				24.12	0	0
NA19904	male	AFR				24.0625	0	0
NA19711	male	AFR				24.05	0	0
HG03132	female	AFR				23.98	0	0
HG01130	male	AMR				23.74	0	0
HG02003	female	AMR				23.68	0	0
HG01807	female	EAS				23.66	0	0
HG02006	female	AMR				23.61	0	0
HG02382	male	EAS				23.54	0	0
HG02292	female	AMR				23.48	0	0
NA19207	male	AFR				23.45	0	0
HG03442	male	AFR				23.41	0	0
NA19449	female	AFR				23.36	0	0
HG01800	female	EAS				23.33	0	0
HG02983	female	AFR				23.31	0	0
NA20896	female	SAS				23.2	0	0
HG01551	female	AMR				23.04	0	0
NA20888	female	SAS				23.02	0	0
HG00844	male	EAS				22.96	0	0
HG03794	male	SAS				22.91	0	0
HG00472	male	EAS				22.88	0	0
HG02724	male	SAS				22.88	0	0
HG03838	female	SAS				22.78	0	0
HG02309	female	AFR				22.77	0	0
HG03854	male	SAS				22.68	0	0
HG00619	male	EAS				22.66	0	0
HG02805	female	AFR				22.65	0	0
HG03457	male	AFR				22.55	0	0
HG03900	male	SAS				22.52	0	0
HG00583	male	EAS				22.45	0	0
HG03039	male	AFR				22.41	0	0
HG03019	female	SAS				22.34	0	0
HG02178	female	EAS				22.3	0	0
HG02561	male	AFR				22.27	0	0
HG02283	male	AFR				22.16	0	0
NA19118	female	AFR				22.15	0	0
NA18571	female	EAS				22.11	0	0
HG02836	male	AFR				22.1	0	0
HG03640	female	SAS				22.09	0	0
NA18968	female	EAS				22.08	0	0
NA18944	male	EAS				22.01	0	0
HG04006	male	SAS				21.98	0	0
HG02524	male	EAS				21.94	0	0
HG03100	male	AFR				21.92	0	0
HG04015	male	SAS				21.9111	0	0
NA19900	male	AFR				21.77	0	0
HG00759	female	EAS				21.72	0	0
HG02410	male	EAS				21.7	0	0
HG01961	male	AMR				21.66	0	0
HG00650	male	EAS				21.63	0	0
HG02291	male	AMR				21.58	0	0
HG03484	male	AFR				21.58	0	0
HG03802	female	SAS				21.56	0	0
HG03792	male	SAS				21.52	0	0
NA18591	female	EAS				21.51	0	0
NA18603	male	EAS				21.51	0	0
HG02604	female	SAS				21.48	0	0
NA20757	female	EUR				21.4222	0	0
HG02020	male	EAS				21.42	0	0
HG02568	female	AFR				21.32	0	0
HG01589	male	SAS				21.25	0	0
HG02971	male	AFR				21.15	0	0
HG02182	female	EAS				21.14	0	0
HG03786	male	SAS				21.13	0	0
NA18983	male	EAS				21.08	0	0
NA19113	male	AFR				21.0222	0	0
HG01805	female	EAS				20.94	0	0
NA18599	female	EAS				20.91	0	0
HG00268	female	EUR				20.88	0	0
HG03455	female	AFR				20.88	0	0
HG03199	male	AFR				20.84	0	0
HG01939	female	AMR				20.78	0	0
HG02493	male	SAS				20.66	0	0
HG02703	female	AFR				20.65	0	0
NA19307	male	AFR				20.6429	0	0
HG00530	male	EAS				20.64	0	0
NA19028	male	AFR				20.59	0	0
NA18553	female	EAS				20.57	0	0
HG03449	female	AFR				20.55	0	0
NA18874	male	AFR				20.54	0	0
NA18940	male	EAS				20.35	0	0
HG02095	female	AFR				20.34	0	0
NA19439	female	AFR				20.11	0	0
HG01412	male	AMR				20.1	0	0
NA21099	male	SAS				20.08	0	0
HG02111	female	AFR				20.06	0	0
HG02546	female	AFR				20.0556	0	0
NA19383	male	AFR				20	0	0
HG01377	male	AMR				19.95	0	0
NA18941	female	EAS				19.91	0	0
HG03780	female	SAS				19.7857	0	0
NA20359	female	AFR				19.7444	0	0
HG01197	male	AMR				19.7222	0	0
HG00130	female	EUR				19.72	0	0
HG02285	male	AMR				19.68	0	0
NA18502	female	AFR				19.6	0	0
NA19331	male	AFR				19.59	0	0
HG04146	male	SAS				19.55	0	0
NA19153	male	AFR				19.52	0	0
HG02943	female	AFR				19.48	0	0
HG03499	female	AFR				19.48	0	0
NA19759	male	AMR				19.46	0	0
HG00404	female	EAS				19.45	0	0
HG03103	male	AFR				19.45	0	0
NA19835	female	AFR				19.43	0	0
HG00357	female	EUR				19.39	0	0
NA19770	female	AMR				19.31	0	0
HG00242	male	EUR				19.3	0	0
HG00596	female	EAS				19.14	0	0
NA18566	female	EAS				19.09	0	0
HG00565	male	EAS				19.08	0	0
HG03895	female	SAS				19.05	0	0
NA20813	female	EUR				19.05	0	0
HG04022	male	SAS				19.025	0	0
HG03073	female	AFR				18.99	0	0
NA19147	female	AFR				18.99	0	0
NA18989	male	EAS				18.96	0	0
HG03058	female	AFR				18.95	0	0
NA20539	male	EUR				18.88	0	0
NA18971	male	EAS				18.84	0	0
HG02715	male	AFR				18.79	0	0
HG03111	female	AFR				18.79	0	0
HG01880	female	AFR				18.72	0	0
NA19399	female	AFR				18.69	0	0
HG03760	female	SAS				18.65	0	0
HG03241	female	AFR				18.61	0	0
HG01606	male	EUR				18.58	0	0
HG02944	male	AFR				18.58	0	0
HG01108	female	AMR				18.57	0	0
HG03303	female	AFR				18.55	0	0
HG01948	female	AMR				18.44	0	0
NA19350	male	AFR				18.4	0	0
HG00702	female	EAS				18.39	0	0
NA19315	female	AFR				18.32	0	0
NA18913	male	AFR				18.22	0	0
HG04020	male	SAS				18.12	0	0
NA19728	female	AMR				18.11	0	0
HG00141	male	EUR				18.08	0	0
NA19786	male	AMR				18.08	0	0
NA19921	female	AFR				18.05	0	0
HG03163	male	AFR				18.02	0	0
HG01284	female	AMR				18.01	0	0
HG02318	female	AFR				17.99	0	0
HG01577	male	AMR				17.98	0	0
NA18853	male	AFR				17.91	0	0
HG03830	male	SAS				17.89	0	0
HG04183	female	SAS				17.8875	0	0
HG00173	female	EUR				17.88	0	0
HG03124	male	AFR				17.88	0	0
HG02314	male	AFR				17.81	0	0
HG00537	female	EAS				17.78	0	0
NA19734	female	AMR				17.78	0	0
HG03730	female	SAS				17.76	0	0
HG01513	female	EUR				17.75	0	0
HG00099	female	EUR				17.65	0	0
HG01879	male	AFR				17.64	0	0
HG01392	male	AMR				17.57	0	0
HG01766	female	EUR				17.56	0	0
NA18592	female	EAS				17.56	0	0
HG02307	male	AFR				17.55	0	0
HG03048	male	AFR				17.53	0	0
HG01796	female	EAS				17.49	0	0
HG01119	female	AMR				17.44	0	0
HG01680	male	EUR				17.44	0	0
NA21098	male	SAS				17.32	0	0
NA18565	female	EAS				17.29	0	0
HG00336	male	EUR				17.28	0	0
HG01187	male	AMR				17.28	0	0
NA18972	female	EAS				17.28	0	0
HG01617	male	EUR				17.27	0	0
HG01866	male	EAS				17.26	0	0
HG02238	male	EUR				17.26	0	0
HG02970	female	AFR				17.26	0	0
NA20587	female	EUR				17.22	0	0
HG01465	female	AMR				17.19	0	0
HG00566	female	EAS				17.18	0	0
HG02184	female	EAS				17.18	0	0
HG01396	female	AMR				17.12	0	0
NA18523	female	AFR				17.1	0	0
HG03812	male	SAS				17.06	0	0
HG03714	female	SAS				17.05	0	0
HG02128	male	EAS				16.99	0	0
HG03097	female	AFR				16.96	0	0
HG00188	male	EUR				16.91	0	0
HG00368	female	EUR				16.91	0	0
HG02152	female	EAS				16.89	0	0
NA20885	male	SAS				16.86	0	0
HG02231	male	EUR				16.83	0	0
HG01859	female	EAS				16.82	0	0
NA18632	male	EAS				16.8	0	0
HG00692	male	EAS				16.79	0	0
HG02277	male	AMR				16.79	0	0
HG02367	male	EAS				16.76	0	0
HG02087	female	EAS				16.73	0	0
HG03856	male	SAS				16.7	0	0
HG01506	male	EUR				16.68	0	0
HG00324	female	EUR				16.66	0	0
HG02271	male	AMR				16.66	0	0
NA19789	male	AMR				16.6333	0	0
HG02165	female	EAS				16.62	0	0
HG01550	male	AMR				16.59	0	0
HG01085	male	AMR				16.56	0	0
HG01776	female	EUR				16.55	0	0
HG03836	female	SAS				16.52	0	0
NA19664	male	AMR				16.52	0	0
HG04018	female	SAS				16.5167	0	0
HG01815	female	EAS				16.5	0	0
HG01597	female	EAS				16.46	0	0
HG01794	female	EAS				16.46	0	0
HG02275	female	AMR				16.43	0	0
NA18988	male	EAS				16.43	0	0
HG00273	male	EUR				16.41	0	0
HG01188	female	AMR				16.4	0	0
HG03015	male	SAS				16.38	0	0
HG03870	male	SAS				16.36	0	0
HG02081	female	EAS				16.33	0	0
HG02012	female	AFR				16.3222	0	0
HG01258	male	AMR				16.32	0	0
HG02728	female	SAS				16.32	0	0
HG02364	male	EAS				16.23	0	0
NA19901	female	AFR				16.22	0	0
NA18579	female	EAS				16.21	0	0
NA21103	female	SAS				16.16	0	0
HG03193	male	AFR				16.1	0	0
HG03461	female	AFR				16.09	0	0
NA18546	male	EAS				16.08	0	0
HG02253	male	AMR				16.0714	0	0
HG03081	male	AFR				16.06	0	0
NA19717	male	AMR				16.05	0	0
NA20357	female	AFR				16.05	0	0
NA18520	female	AFR				16.03	0	0
NA19001	female	EAS				16.02	0	0
HG00325	male	EUR				15.96	0	0
HG02284	male	AFR				15.96	0	0
HG03803	male	SAS				15.9444	0	0
HG04180	female	SAS				15.92	0	0
HG03695	male	SAS				15.9	0	0
HG01571	male	AMR				15.85	0	0
HG03437	female	AFR				15.85	0	0
HG03539	female	AFR				15.83	0	0
HG03307	male	AFR				15.82	0	0
NA18965	male	EAS				15.82	0	0
HG01932	male	AMR				15.8	0	0
HG01789	male	EUR				15.72	0	0
NA19128	male	AFR				15.68	0	0
NA10859	female	EUR				15.67	0	0
HG01700	male	EUR				15.61	0	0
NA19391	female	AFR				15.6	0	0
HG01982	male	AMR				15.56	0	0
HG02681	male	SAS				15.5	0	0
HG03607	female	SAS				15.49	0	0
HG01124	male	AMR				15.35	0	0
HG01991	male	AMR				15.33	0	0
NA18504	male	AFR				15.3	0	0
HG03086	female	AFR				15.29	0	0
NA18947	female	EAS				15.29	0	0
HG03052	female	AFR				15.26	0	0
NA19723	male	AMR				15.19	0	0
NA18539	female	EAS				15.15	0	0
HG00365	female	EUR				15.1444	0	0
HG02685	female	SAS				15.14	0	0
HG01990	male	AFR				15.13	0	0
HG01699	male	EUR				15.12	0	0
HG01872	male	EAS				15.0833	0	0
HG00409	male	EAS				15.08	0	0
HG02332	male	AFR				15.06	0	0
HG03645	female	SAS				15.03	0	0
NA07048	male	EUR				15.03	0	0
HG01356	male	AMR				14.99	0	0
HG02982	male	AFR				14.99	0	0
HG03057	male	AFR				14.99	0	0
HG03821	male	SAS				14.98	0	0
HG01133	male	AMR				14.9286	0	0
NA19003	female	EAS				14.92	0	0
HG02060	female	EAS				14.9	0	0
NA18516	male	AFR				14.9	0	0
NA19146	male	AFR				14.88	0	0
NA19758	female	AMR				14.86	0	0
NA18956	female	EAS				14.85	0	0
NA20769	female	EUR				14.85	0	0
HG01347	male	AMR				14.83	0	0
HG02577	female	AFR				14.83	0	0
HG01612	female	EUR				14.8	0	0
NA19782	female	AMR				14.8	0	0
NA20536	male	EUR				14.78	0	0
HG04014	female	SAS				14.68	0	0
HG00608	female	EAS				14.65	0	0
NA18577	female	EAS				14.65	0	0
HG03060	male	AFR				14.62	0	0
HG01809	female	EAS				14.55	0	0
HG01865	male	EAS				14.55	0	0
HG03761	male	SAS				14.49	0	0
HG01947	male	AMR				14.41	0	0
NA18625	female	EAS				14.4	0	0
NA12889	male	EUR				14.39	0	0
HG00282	female	EUR				14.29	0	0
HG03301	male	AFR				14.29	0	0
HG01977	male	AMR				14.26	0	0
NA20761	female	EUR				14.2	0	0
HG01997	female	AMR				14.16	0	0
NA10835	male	EUR				14.12	0	0
HG02634	male	AFR				14.1	0	0
NA20342	male	AFR				14.06	0	0
NA19661	male	AMR				14.02	0	0
HG01595	female	EAS				13.96	0	0
HG02558	female	AFR				13.96	0	0
NA20531	female	EUR				13.96	0	0
HG03848	male	SAS				13.95	0	0
HG03373	male	AFR				13.92	0	0
HG03650	female	SAS				13.92	0	0
NA20332	female	AFR				13.92	0	0
HG01684	female	EUR				13.85	0	0
NA19720	male	AMR				13.85	0	0
HG02082	male	EAS				13.83	0	0
HG01489	female	AMR				13.82	0	0
HG04017	male	SAS				13.8	0	0
HG02402	male	EAS				13.79	0	0
NA19011	female	EAS				13.68	0	0
NA18499	female	AFR				13.6444	0	0
HG01142	male	AMR				13.63	0	0
HG02136	female	EAS				13.63	0	0
HG03247	female	AFR				13.63	0	0
HG03577	male	AFR				13.63	0	0
NA18621	male	EAS				13.6125	0	0
NA19114	female	AFR				13.6	0	0
HG02522	female	EAS				13.55	0	0
NA19319	male	AFR				13.5444	0	0
HG03973	female	SAS				13.51	0	0
HG03439	male	AFR				13.43	0	0
HG03862	female	SAS				13.39	0	0
HG03470	female	AFR				13.3	0	0
HG03198	female	AFR				13.28	0	0
NA20534	male	EUR				13.2333	0	0
HG03189	female	AFR				13.16	0	0
NA18873	female	AFR				13.1	0	0
NA19351	female	AFR				13.09	0	0
NA19238	female	AFR				13.08	0	0
NA20346	male	AFR				13.03	0	0
NA18859	male	AFR				12.99	0	0
HG01241	male	AMR				12.96	0	0
HG03485	female	AFR				12.92	0	0
HG03077	male	AFR				12.9111	0	0
NA20520	male	EUR				12.85	0	0
NA20762	male	EUR				12.7333	0	0
HG01896	female	AFR				12.7	0	0
HG02224	male	EUR				12.7	0	0
HG03117	female	AFR				12.7	0	0
HG01278	female	AMR				12.68	0	0
NA20281	male	AFR				12.66	0	0
NA20810	male	EUR				12.65	0	0
NA19012	male	EAS				12.63	0	0
HG03711	male	SAS				12.6	0	0
HG03753	male	SAS				12.6	0	0
NA19122	female	AFR				12.5625	0	0
HG02130	female	EAS				12.56	0	0
HG02156	female	EAS				12.53	0	0
HG02455	male	AFR				12.49	0	0
HG00137	female	EUR				12.36	0	0
HG03598	female	SAS				12.36	0	0
HG04177	female	SAS				12.36	0	0
HG00982	male	EAS				12.31	0	0
HG00096	male	EUR				12.22	0	0
NA20298	male	AFR				12.13	0	0
NA20540	female	EUR				12.1286	0	0
HG01525	female	EUR				11.99	0	0
HG01923	male	AMR				11.99	0	0
HG02580	female	AFR				11.96	0	0
HG02635	female	AFR				11.96	0	0
NA18530	male	EAS				11.96	0	0
NA19328	female	AFR				11.93	0	0
HG01345	female	AMR				11.92	0	0
NA19096	male	AFR				11.9111	0	0
HG02069	female	EAS				11.9	0	0
HG00103	male	EUR				11.89	0	0
HG00739	male	AMR				11.89	0	0
HG02016	female	EAS				11.88	0	0
HG01136	male	AMR				11.86	0	0
HG00342	male	EUR				11.8	0	0
NA10861	female	EUR				11.79	0	0
HG03518	male	AFR				11.76	0	0
HG02442	male	AFR				11.75	0	0
HG02121	female	EAS				11.7	0	0
HG00346	female	EUR				11.66	0	0
HG03639	male	SAS				11.6	0	0
HG00159	male	EUR				11.55	0	0
NA19385	male	AFR				11.5429	0	0
HG04039	male	SAS				11.5	0	0
NA20858	male	SAS				11.5	0	0
HG01168	female	AMR				11.46	0	0
HG01894	female	AFR				11.45	0	0
NA19055	male	EAS				11.41	0	0
HG02067	male	EAS				11.3667	0	0
NA19043	male	AFR				11.36	0	0
HG01348	female	AMR				11.27	0	0
HG03722	female	SAS				11.26	0	0
NA19740	female	AMR				11.14	0	0
HG03708	male	SAS				11.11	0	0
HG04200	female	SAS				11.1	0	0
HG02688	female	SAS				11.03	0	0
HG01933	female	AMR				11.0286	0	0
HG02600	male	SAS				11.0125	0	0
HG01871	female	EAS				10.99	0	0
HG02554	male	AFR				10.93	0	0
HG03869	male	SAS				10.93	0	0
HG03824	male	SAS				10.92	0	0
NA19397	male	AFR				10.9	0	0
HG02737	female	SAS				10.89	0	0
HG03928	female	SAS				10.85	0	0
HG04131	male	SAS				10.85	0	0
HG00731	male	AMR				10.8444	0	0
HG02690	male	SAS				10.82	0	0
HG01198	female	AMR				10.73	0	0
HG02691	female	SAS				10.7	0	0
NA19762	male	AMR				10.7	0	0
HG01694	male	EUR				10.6333	0	0
HG03742	male	SAS				10.63	0	0
NA20753	female	EUR				10.6	0	0
HG02585	male	AFR				10.56	0	0
HG00513	female	EAS				10.51	0	0
HG00133	female	EUR				10.49	0	0
HG03837	male	SAS				10.48	0	0
HG02265	male	AMR				10.45	0	0
HG02485	female	AFR				10.45	0	0
NA19834	male	AFR				10.42	0	0
NA20585	female	EUR				10.42	0	0
HG03028	female	AFR				10.39	0	0
HG03130	male	AFR				10.39	0	0
NA20863	male	SAS				10.37	0	0
HG02308	female	AFR				10.35	0	0
NA19747	male	AMR				10.32	0	0
HG03756	female	SAS				10.3143	0	0
HG00125	female	EUR				10.29	0	0
HG01953	male	AMR				10.29	0	0
HG01504	female	EUR				10.28	0	0
NA19086	male	EAS				10.28	0	0
HG01945	female	AMR				10.26	0	0
HG01474	female	AMR				10.25	0	0
HG01341	male	AMR				10.21	0	0
NA20899	female	SAS				10.21	0	0
NA19472	female	AFR				10.19	0	0
HG03240	male	AFR				10.16	0	0
NA19310	female	AFR				10.16	0	0
HG01605	female	EUR				10.15	0	0
NA18862	male	AFR				10.1375	0	0
NA20876	female	SAS				10.11	0	0
HG01257	female	AMR				10.09	0	0
HG03311	male	AFR				10.09	0	0
HG03548	female	AFR				10.09	0	0
NA19019	female	AFR				10.09	0	0
HG00464	female	EAS				10.08	0	0
HG03963	male	SAS				10.0333	0	0
HG00235	female	EUR				10.03	0	0
NA19655	male	AMR				10.03	0	0
HG01873	male	EAS				10.0286	0	0
NA18537	female	EAS				10.02	0	0
HG03690	female	SAS				10.0111	0	0
HG00335	male	EUR				9.99	0	0
HG00452	female	EAS				9.99	0	0
HG01572	female	AMR				9.99	0	0
HG03115	male	AFR				9.99	0	0
HG01773	female	EUR				9.98	0	0
HG03729	male	SAS				9.92	0	0
NA18555	female	EAS				9.92	0	0
HG01935	male	AMR				9.91111	0	0
HG00419	female	EAS				9.89	0	0
NA19463	female	AFR				9.89	0	0
HG01676	female	EUR				9.86	0	0
HG02250	male	EAS				9.86	0	0
HG03916	female	SAS				9.86	0	0
HG04147	female	SAS				9.86	0	0
HG03133	male	AFR				9.85	0	0
NA20289	female	AFR				9.83	0	0
NA20314	female	AFR				9.83	0	0
NA20795	female	EUR				9.83	0	0
NA20504	female	EUR				9.825	0	0
HG03797	male	SAS				9.82	0	0
NA21102	female	SAS				9.82	0	0
HG03990	male	SAS				9.81	0	0
NA20867	male	SAS				9.8	0	0
HG02064	male	EAS				9.78	0	0
HG01578	female	AMR				9.76	0	0
HG02597	male	SAS				9.76	0	0
NA20505	female	EUR				9.73333	0	0
HG02793	female	SAS				9.73	0	0
NA18605	male	EAS				9.73	0	0
NA19144	male	AFR				9.73	0	0
HG04191	male	SAS				9.72222	0	0
NA19393	male	AFR				9.7	0	0
NA20787	male	EUR				9.69	0	0
HG01086	female	AMR				9.68333	0	0
HG01519	female	EUR				9.66	0	0
HG02017	male	EAS				9.66	0	0
HG03844	male	SAS				9.64286	0	0
NA21111	male	SAS				9.62	0	0
HG03112	male	AFR				9.6	0	0
HG03882	female	SAS				9.6	0	0
NA20853	female	SAS				9.6	0	0
HG01464	male	AMR				9.58571	0	0
HG02153	female	EAS				9.575	0	0
HG04194	male	SAS				9.56	0	0
HG00407	female	EAS				9.52	0	0
HG02133	female	EAS				9.5	0	0
NA18969	female	EAS				9.5	0	0
HG00657	female	EAS				9.49	0	0
HG01992	female	AMR				9.49	0	0
HG02595	female	AFR				9.49	0	0
HG03410	female	AFR				9.475	0	0
HG02490	male	SAS				9.47	0	0
HG01104	male	AMR				9.46	0	0
HG02521	male	EAS				9.44	0	0
NA20822	female	EUR				9.4	0	0
HG00651	female	EAS				9.39	0	0
HG00717	female	EAS				9.39	0	0
HG03784	female	SAS				9.38	0	0
HG02494	female	SAS				9.36667	0	0
NA18977	male	EAS				9.33	0	0
NA19774	male	AMR				9.31429	0	0
NA19338	female	AFR				9.3125	0	0
HG01596	male	EAS				9.3	0	0
HG02089	female	AMR				9.3	0	0
HG03871	male	SAS				9.3	0	0
HG00607	male	EAS				9.29	0	0
NA18642	female	EAS				9.29	0	0
HG00766	female	EAS				9.28	0	0
HG00449	female	EAS				9.26	0	0
HG04192	female	SAS				9.26	0	0
NA20852	male	SAS				9.25714	0	0
HG04227	female	SAS				9.25	0	0
NA19119	male	AFR				9.25	0	0
HG04210	male	SAS				9.24444	0	0
HG01028	male	EAS				9.23	0	0
NA20276	female	AFR				9.23	0	0
HG00684	female	EAS				9.22	0	0
HG00626	female	EAS				9.2	0	0
HG00443	female	EAS				9.19	0	0
HG03863	female	SAS				9.16	0	0
HG00479	female	EAS				9.15	0	0
HG02079	male	EAS				9.15	0	0
NA18525	female	EAS				9.15	0	0
NA20847	female	SAS				9.15	0	0
HG00881	male	EAS				9.13	0	0
HG02072	female	EAS				9.13	0	0
HG02154	female	EAS				9.13	0	0
HG02768	male	AFR				9.13	0	0
HG03633	male	SAS				9.12857	0	0
HG04062	female	SAS				9.12	0	0
NA18867	female	AFR				9.1	0	0
HG01817	female	EAS				9.09	0	0
NA18612	male	EAS				9.06	0	0
HG01813	female	EAS				9.05	0	0
NA18946	female	EAS				9.03333	0	0
HG02139	female	EAS				9.03	0	0
NA18960	male	EAS				9.03	0	0
HG00632	female	EAS				9	0	0
HG02164	female	EAS				8.99	0	0
HG03681	male	SAS				8.99	0	0
HG00418	male	EAS				8.96	0	0
HG00442	male	EAS				8.96	0	0
HG02138	male	EAS				8.96	0	0
HG02180	female	EAS				8.96	0	0
NA20901	male	SAS				8.96	0	0
HG02266	female	AMR				8.94444	0	0
HG02390	male	EAS				8.9	0	0
HG00446	female	EAS				8.83	0	0
HG01798	female	EAS				8.83	0	0
HG03582	male	AFR				8.83	0	0
HG01863	female	EAS				8.8	0	0
HG01806	female	EAS				8.75556	0	0
HG03890	male	SAS				8.75	0	0
HG01971	female	AMR				8.73333	0	0
HG01851	female	EAS				8.73	0	0
HG03697	male	SAS				8.7	0	0
NA19657	female	AMR				8.7	0	0
HG00475	male	EAS				8.66	0	0
HG02116	male	EAS				8.66	0	0
HG02058	male	EAS				8.65	0	0
HG01853	female	EAS				8.62	0	0
HG01840	male	EAS				8.53	0	0
NA18981	female	EAS				8.5	0	0
HG01598	female	EAS				8.49	0	0
NA19729	male	AMR				8.49	0	0
HG03473	female	AFR				8.29	0	0
HG01870	female	EAS				8.2	0	0
NA19059	female	EAS				8.06	0	0
NA18570	female	EAS				7.85	0	0
NA18639	male	EAS				7.85	0	0
NA20801	male	EUR				7.8	0	0
NA19068	male	EAS				7.72222	0	0
HG04099	female	SAS				7.46667	0	0
NA18637	male	EAS				7.275	0	0
HG03703	female	SAS				6.96	0	0
HG03740	male	SAS				6.78	0	0
HG01447	female	AMR				6.76	0	0
NA19197	female	AFR				6.46667	0	0
HG03805	female	SAS				6.025	0	0
AoU57	female	EUR				310	5	5	(GAAGGA)n
AoU86	female	EUR				297.48	2	3	(GAAGGA)n
AoU73	female	EUR				241.62	0	0
AoU9	NA	EUR				155.2	0	0
AoU106	female	EUR				143.42	0	0
AoU129	female	EUR				137.54	0	0
AoU31	female	EUR				126.1	0	0
AoU156	male	EUR				121.4	0	0
AoU15	female	EUR				119.4	0	0
AoU172	male	EUR				109.74	0	0
AoU167	male	EUR				109.26	0	0
AoU150	male	EUR				108.28	0	0
AoU64	male	EUR				107.26	0	0
AoU138	male	EUR				104.02	0	0
AoU161	male	EUR				102.38	0	0
AoU92	female	EUR				101.32	0	0
AoU47	male	EUR				100.76	0	0
AoU101	female	EUR				98.98	0	0
AoU99	female	EUR				94.82	0	0
AoU75	female	EUR				94.7	0	0
AoU11	female	EUR				91.22	0	0
AoU130	male	EUR				87.08	0	0
AoU169	male	EUR				82.46	0	0
AoU43	male	EUR				81.82	0	0
AoU179	male	EUR				80.52	0	0
AoU70	male	EUR				80.46	0	0
AoU177	male	EUR				77.08	0	0
AoU41	male	EUR				75	0	0
AoU28	female	EUR				72.72	0	0
AoU122	female	EUR				71.22	0	0
AoU96	female	EUR				69.06	0	0
AoU111	female	EUR				67.34	0	0
AoU113	female	EUR				66.56	0	0
AoU126	female	EUR				65.66	0	0
AoU164	male	EUR				63.28	0	0
AoU142	male	EUR				63	0	0
AoU145	male	EUR				60.92	0	0
AoU178	male	EUR				59.8	0	0
AoU104	female	EUR				58.74	0	0
AoU81	female	EUR				57.96	0	0
AoU54	female	EUR				57.5	0	0
AoU166	male	EUR				56.54	0	0
AoU149	male	EUR				55.88	0	0
AoU76	female	EUR				55.26	0	0
AoU82	female	EUR				54.86	0	0
AoU173	male	EUR				52.82	0	0
AoU16	female	EUR				51.14	0	0
AoU125	female	EUR				50.54	0	0
AoU114	female	EUR				49.14	0	0
AoU24	female	EUR				49.12	0	0
AoU85	female	EUR				49	0	0
AoU56	female	EUR				47.6	0	0
AoU180	male	EUR				46.7	0	0
AoU143	male	EUR				46.46	0	0
AoU27	female	EUR				46.28	0	0
AoU148	male	EUR				46.14	0	0
AoU121	female	EUR				44.92	0	0
AoU144	male	EUR				43.48	0	0
AoU89	female	EUR				42.62	0	0
AoU26	female	EUR				42.32	0	0
AoU135	male	EUR				42.2	0	0
AoU87	female	EUR				41.28	0	0
AoU141	male	EUR				40.92	0	0
AoU90	female	EUR				40.82	0	0
AoU84	female	EUR				40.75	0	0
AoU133	male	EUR				40.62	0	0
AoU128	female	EUR				40.54	0	0
AoU13	male	EUR				40.14	0	0
AoU8	male	EUR				40.14	0	0
AoU154	male	EUR				39.8	0	0
AoU152	male	EUR				39.48	0	0
AoU79	female	EUR				39.48	0	0
AoU77	female	EUR				39.22	0	0
AoU157	male	EUR				39.02	0	0
AoU69	male	EUR				38.98	0	0
AoU33	female	EUR				38.94	0	0
AoU147	male	EUR				38.74	0	0
AoU108	female	EUR				38.2	0	0
AoU182	male	EUR				38.2	0	0
AoU49	male	EUR				37.94	0	0
AoU124	female	EUR				37.8	0	0
AoU40	male	EUR				37.8	0	0
AoU140	male	EUR				37.42	0	0
AoU30	female	EUR				37.34	0	0
AoU181	male	EUR				36.1	0	0
AoU116	female	EUR				36.02	0	0
AoU63	male	EUR				35.34	0	0
AoU74	female	EUR				35.22	0	0
AoU137	male	EUR				34.22	0	0
AoU134	male	EUR				33.3	0	0
AoU174	male	EUR				32.6	0	0
AoU45	male	EUR				29.36	0	0
AoU65	female	EUR				28.22	0	0
AoU162	male	EUR				28.16	0	0
AoU46	male	EUR				22.82	0	0
AoU36	female	EUR				22.3	0	0
AoU80	female	EUR				21.5	0	0
AoU51	male	EUR				20.9	0	0
AoU97	female	EUR				20.1	0	0
AoU25	female	EUR				19.9	0	0
AoU123	female	EUR				19.7	0	0
AoU115	female	EUR				19.34	0	0
AoU127	female	EUR				19.16	0	0
AoU98	female	EUR				18.82	0	0
AoU94	female	EUR				18.7	0	0
AoU131	male	EUR				17.7	0	0
AoU132	male	EUR				17.7	0	0
AoU153	male	EUR				17.7	0	0
AoU58	male	EUR				17.7	0	0
AoU78	female	EUR				17.62	0	0
AoU59	male	EUR				17.54	0	0
AoU118	female	EUR				17.42	0	0
AoU158	male	EUR				17.1	0	0
AoU170	male	EUR				17.1	0	0
AoU1	female	EUR				16.96	0	0
AoU107	female	EUR				16.9	0	0
AoU151	male	EUR				16.9	0	0
AoU160	male	EUR				16.9	0	0
AoU71	female	EUR				16.88	0	0
AoU139	male	EUR				16.82	0	0
AoU21	male	EUR				16.82	0	0
AoU60	male	EUR				16.82	0	0
AoU117	female	EUR				16.7	0	0
AoU171	male	EUR				16.7	0	0
AoU3	female	EUR				16.7	0	0
AoU35	female	EUR				16.7	0	0
AoU50	male	EUR				16.7	0	0
AoU55	female	EUR				16.7	0	0
AoU66	female	EUR				16.7	0	0
AoU91	female	EUR				16.7	0	0
AoU19	female	EUR				16.56	0	0
AoU68	NA	EUR				16.16	0	0
AoU102	female	EUR				15.9	0	0
AoU6	female	EUR				15.7	0	0
AoU23	female	EUR				15.22	0	0
AoU67	female	EUR				14.9	0	0
AoU29	female	EUR				14.2	0	0
AoU34	female	EUR				14.1	0	0
AoU159	male	EUR				13.62	0	0
AoU62	male	EUR				12.54	0	0
AoU112	female	EUR				12.16	0	0
AoU120	female	EUR				12.02	0	0
AoU7	female	EUR				11.82	0	0
AoU146	male	EUR				11.76	0	0
AoU100	female	EUR				11.7	0	0
[truncated: 39 more rows]
